# Supplementary material for: Microorganisms Involved in Methylmercury Demethylation and Mercury Reduction are Widely Distributed and Active in the Bathypelagic Deep Ocean Waters
Source: Environ Sci Technol. 2024 Jul 24;58(31):13795–807. doi: 10.1021/acs.est.4c00663 (PMC11308531; doi:10.1021/acs.est.4c00663)
Supplement: Supplementary file 2 — es4c00663_si_002.xlsx [file es4c00663_si_002.xlsx]

## Sheet: S1
station	Used in metaG	MP_code	Used in metaT	MP_code	Used in metaT exta analyses	MP_code	filtersize	Date.x	Basin	Ocean	Depth.x	Longitude	Latitude	T.pot	O2	Salinity.y	AOU	AOUcor	Fmax1 (C1)	Fmax2 (C2)	Fmax3 (C3)	Fmax4 (C4)	Chlaint	water_mass
7	yes	MP0103	no				0.2	12-23-2010	North Atlantic	Atlantic	-4000	-23.455	21.45	NA	228.614	NA	102.106		NA	NA	NA	NA	47.098	purest NADW
7	yes	MP0104	no		yes	MP0101	0.8	12-23-2010	North Atlantic	Atlantic	-4000	-23.455	21.45	NA	228.614	NA	102.106		NA	NA	NA	NA	47.098	purest NADW
10	yes	MP0144	yes	MP0138			0.8	2010-12-26	North Atlantic	Atlantic	-4002	-26	14.52	2.0429	216.9	34.895	113.4	90.1	0.013	0.011	0.012	0.017	42.97	purest NADW
10	yes	MP0145	yes	MP0139			0.2	2010-12-26	North Atlantic	Atlantic	-4002	-26	14.52	2.0429	216.9	34.895	113.4	90.1	0.013	0.011	0.012	0.017	42.97	purest NADW
13	yes	MP0203	no				0.8	12-29-2010	North Atlantic	Atlantic	-4000	-25.996	7.324	NA	231.254	34.89	99.5	74.9	0.014	0.01	0.0062	0.0097	64.559	purest NADW
13	yes	MP0204	no				0.2	12-29-2010	North Atlantic	Atlantic	-4000	-25.996	7.324	NA	231.254	34.89	99.5	74.9	0.014	0.01	0.0062	0.0097	64.559	purest NADW
17	yes	MP0261	yes	MP0257			0.8	2011-01-02	South Atlantic	Atlantic	-4002	-27.33	-3.03	1.7369	236	34.868	97.1	72	0.013	0.01	0.014	0.0072	42.12	NADW-CDW-AABW-Weddell
17	yes	MP0262	yes	MP0258			0.2	2011-01-02	South Atlantic	Atlantic	-4002	-27.33	-3.03	1.7369	236.013	34.868	97.1	72	0.013	0.01	0.014	0.0072	42.12	NADW-CDW-AABW-Weddell
20	yes	MP0326	yes	MP0324			0.8	2011-01-05	South Atlantic	Atlantic	-4001	-30.19	-9.12	1.5802	227.6	34.845	106.9	82.6	0.013	0.01	0.0063	0.0072	36.55	NADW-CDW-AABW-Weddell
20	yes	MP0327	yes	MP0325			0.2	2011-01-05	South Atlantic	Atlantic	-4001	-30.19	-9.12	1.5802	227.614	34.845	106.9	82.6	0.013	0.01	0.0063	0.0072	36.55	NADW-CDW-AABW-Weddell
23	yes	MP0371	no				0.8	2011-01-08	South Atlantic	Atlantic	-4003	-33.41	-15.83	1.4542	223	NA	NA	NA	NA	NA	NA	NA	28.22	NADW-CDW-AABW-Weddell
23	yes	MP0372	no		yes	MP0362	0.2	2011-01-08	South Atlantic	Atlantic	-4003	-33.41	-15.83	1.4542	223	NA	NA	NA	NA	NA	NA	NA	28.22	NADW-CDW-AABW-Weddell
26	yes	MP0440	no				0.8	2011-01-11	South Atlantic	Atlantic	-3907	-36.95	-22.97	0.5836	208.882	34.735	134.5	112	0.012	0.0095	0.0077	0	NA	Purest AABW Weddell
26	yes	MP0441	no		yes	MP0437 and MP0441B	0.2	2011-01-11	South Atlantic	Atlantic	-3907	-36.95	-22.97	0.5836	208.9	34.735	134.5	112	0.012	0.0095	0.0077	0	NA	Purest AABW Weddell
32	yes	MP0555	yes	MP0547			0.8	2011-01-24	South Atlantic	Atlantic	-3199	-21.43	-26.91	2.2513	230.8	34.9	98	74.1	0.013	0.0095	0.0028	0.003	25.37	purest NADW
32	yes	MP0556	yes	MP0548			0.2	2011-01-24	South Atlantic	Atlantic	-3199	-21.43	-26.91	2.2513	230.776	34.9	98	74.1	0.013	0.0095	0.0028	0.003	25.37	purest NADW
35	yes	MP0626	no				0.8	2011-01-27	South Atlantic	Atlantic	-3662	-11.8	-28.62	2.0761	220.7	NA	NA	NA	NA	NA	NA	NA	24.28	NADW-CDW-AABW-Weddell
35	yes	MP0627	no		yes	MP0619	0.2	2011-01-27	South Atlantic	Atlantic	-3662	-11.8	-28.62	2.0761	220.655	NA	NA	NA	NA	NA	NA	NA	24.28	NADW-CDW-AABW-Weddell
41	yes	MP0739	yes	MP0727			0.8	2011-02-02	South Atlantic	Atlantic	-4001	6.84	-31.81	1.4922	205.798	34.805	129.6	107.3	0.014	0.012	0.0043	0.0022	32.87	NADW-CDW-AABW-Weddell
41	yes	MP0740	yes	MP0728			0.2	2011-02-02	South Atlantic	Atlantic	-4001	6.84	-31.81	1.4922	205.8	34.805	129.6	107.3	0.014	0.012	0.0043	0.0022	32.87	NADW-CDW-AABW-Weddell
43	yes	MP0758	no				0.8	2011-02-04	South Atlantic	Atlantic	-3902	12.7692	-32.8128	0.9196	199.3	34.75	141.1	119.5	0.014	0.0096	0.0036	0.006	49.555	Purest AABW Weddell
43	yes	MP0759	no		yes	MP0747	0.2	2011-02-04	South Atlantic	Atlantic	-3902	12.7692	-32.8128	0.9196	199.3	34.75	141.1	119.5	0.014	0.0096	0.0036	0.006	49.555	Purest AABW Weddell
50	yes	MP0900	no				0.8	2011-02-18	Indian	Indian	-4002	39.89	-33.55	0.851	199.2	34.74	141.8	120.2	0.012	0.0092	0.0032	0.0048	39.81	Purest AABW Weddell
50	yes	MP0901	no		yes	MP0895	0.2	2011-02-18	Indian	Indian	-4002	39.89	-33.55	0.851	199.2	34.74	141.8	120.2	0.012	0.0092	0.0032	0.0048	39.81	Purest AABW Weddell
53	yes	MP0959	yes	MP0957			0.8	2011-02-25	Indian	Indian	-3500	63.2478	-27.9783	1.3208	164.9	34.724	172.1	154	0.013	0.0095	0.0029	0.002	32.8
53	yes	MP0960	yes	MP0958			0.2	2011-02-25	Indian	Indian	-3500	63.2478	-27.9783	1.3208	164.9	34.724	172.1	154	0.013	0.0095	0.0029	0.002	32.8
59	yes	MP1091	yes	MP1089			0.8	2011-03-03	Indian	Indian	-4000	82.62	-29.81	1.0745	176.069	34.724	163.1	143.6	0.013	0.0087	0.0072	0.0059	22.72	Purest AABW Ross
59	yes	MP1092	yes	MP1090			0.2	2011-03-03	Indian	Indian	-4000	82.62	-29.81	1.0745	176.069	34.724	163.1	143.6	0.013	0.0087	0.0072	0.0059	22.72	Purest AABW Ross
62	yes	MP1140	yes	MP1138			0.8	2011-03-06	Indian	Indian	-2400	92.9852	-29.6525	1.8199	158.9	34.727	173.9	157.2	0.013	0.0093	0.0028	0.0021	24.54
62	yes	MP1141	yes	MP1139			0.2	2011-03-06	Indian	Indian	-2400	92.9852	-29.6525	1.8199	158.9	34.727	173.9	157.2	0.013	0.0093	0.0028	0.0021	24.54
65	yes	MP1201	no				0.8	2011-03-09	Indian	Indian	-4001	103.308	-30.3327	0.8069	186.1	34.718	155.4	135	0.012	0.0093	0.0044	0.0056	31.44	Purest AABW Ross
65	yes	MP1202	no		yes	MP1200	0.2	2011-03-09	Indian	Indian	-4001	103.308	-30.3327	0.8069	186.1	34.718	155.4	135	0.012	0.0093	0.0044	0.0056	31.44	Purest AABW Ross
81	yes	MP1482	yes	MP1480			0.8	2011-04-18	South Pacific	Pacific	-3501	179.141	-28.4063	1.5728	140.4	34.682	194.6	178.8	0.014	0.011	NA	0.00081	NA	purest CDW
81	yes	MP1483	yes	MP1481			0.2	2011-04-18	South Pacific	Pacific	-3501	179.141	-28.4063	1.5728	140.366	34.682	194.6	178.8	0.014	0.011	NA	0.00081	NA	purest CDW
82	yes	MP1493	no				0.8	2011-04-19	South Pacific	Pacific	-2150	-179.52	-25.49	2.0126	139.1	34.646	192.3	177.7	0.014	0.0093	0.0034	0.0024	36.23
82	yes	MP1494	no				0.2	2011-04-19	South Pacific	Pacific	-2150	-179.52	-25.49	2.0126	139.112	34.646	192.3	177.7	0.014	0.0093	0.0034	0.0024	36.23
91	yes	MP1648	no				0.8	2011-04-28	South Pacific	Pacific	-4018	-170.741	-5.75	1.1026	153.2	34.696	185.8	168.4	0.014	0.0093	0.0028	0.0061	32.92	CDW-AABW Ross
91	yes	MP1649	no				0.2	2011-04-28	South Pacific	Pacific	-4018	-170.741	-5.75	1.1026	153.2	34.696	185.8	168.4	0.014	0.0093	0.0028	0.0061	32.92	CDW-AABW Ross
97	yes	MP1787	yes	MP1785			0.8	2011-05-04	North Pacific	Pacific	-3818	-163.53	9.22	1.1537	142.4	34.692	196.1	179.9	0.014	0.0095	0.0031	0.0023	43.6	CDW-AABW Ross
97	yes	MP1788	yes	MP1786			0.2	2011-05-04	North Pacific	Pacific	-3818	-163.53	9.22	1.1537	142.409	34.692	196.1	179.9	0.014	0.0095	0.0031	0.0023	43.6	CDW-AABW Ross
112	yes	MP2052	no				0.8	2011-05-25	North Pacific	Pacific	-4002	-124.474	15.9087	1.1733	133.9	34.69	204.4	188.9	0.015	0.0098	0.005	0.0025	35.98	CDW-AABW Ross
112	yes	MP2053	no		yes	MP2049	0.2	2011-05-25	North Pacific	Pacific	-4002	-124.474	15.9087	1.1733	133.925	34.69	204.4	188.9	0.015	0.0098	0.005	0.0025	35.98	CDW-AABW Ross
118	yes	MP2158	no		yes	MP2156	0.8	2011-05-31	North Pacific	Pacific	-3103	-108.06	12	1.4552	113.029	34.681	223	210	0.017	0.011	0.004	0.0032	59.89	purest CDW
118	yes	MP2159	no				0.2	2011-05-31	North Pacific	Pacific	-3103	-108.06	12	1.4552	113	34.681	223	210	0.017	0.011	0.004	0.0032	59.89	purest CDW
121	yes	MP2252	yes	MP2254			0.8	2011-06-03	North Pacific	Pacific	-3008	-99.2462	10.0927	1.6156	103.8	34.676	230.8	218.8	0.019	0.011	0.0035	0.0053	62.95	purest CDW
121	yes	MP2253	yes	MP2255			0.2	2011-06-03	North Pacific	Pacific	-3008	-99.2462	10.0927	1.6156	103.806	34.676	230.8	218.8	0.019	0.011	0.0035	0.0053	62.95	purest CDW
134	yes	MP2633	no				0.8	2011-06-28	North Atlantic	Atlantic	-4003	-52.6367	19.9897	1.9211	230.9	NA	NA	NA	NA	NA	NA	NA	30.39	purest NADW
134	yes	MP2634	no		yes	MP2618	0.2	2011-06-28	North Atlantic	Atlantic	-4003	-52.6367	19.9897	1.9211	230.9	NA	NA	NA	NA	NA	NA	NA	30.39	purest NADW
144	yes	MP2913	no				0.8	2011-07-08	North Atlantic	Atlantic	-4003	-23.69	29.97	2.1123	223.5	34.907	106.4	82.5	0.014	0.011	NA	0	27.39	purest NADW
144	yes	MP2914	no		yes	MP2916	0.2	2011-07-08	North Atlantic	Atlantic	-4003	-23.69	29.97	2.1123	223.5	34.907	106.4	82.5	0.014	0.011	NA	0	27.39	purest NADW
146	yes	MP2968	yes	MP2966			0.8	2011-10-07	North Atlantic	Atlantic	-4000	-17.266	32.079	NA	221.57	34.91	108.5	84.7	0.0033	0.002	0	0	34.579	purest NADW
146	yes	MP2969	yes	MP2967			0.2	2011-10-07	North Atlantic	Atlantic	-4000	-17.266	32.079	NA	221.57	34.91	108.5	84.7	0.0033	0.002	0	0	34.579	purest NADW

## Sheet: S2
Dataset	gene		Station	lifestyle	totalCount
metaG	merA	North Atlantic	7	PA	0.277383
		North Atlantic	10		0.309202
		North Atlantic	13		0.307519
		South Atlantic	17		0.339252
		South Atlantic	20		0.229874
		South Atlantic	23		0.197107
		South Atlantic	26		0.581036
		South Atlantic	32		0.298218
		South Atlantic	35		0.293889
		South Atlantic	41		0.259484
		South Atlantic	43		0.533206
		Indian	50		0.934907
		Indian	53		0.629544
		Indian	59		0.292054
		Indian	62		0.104449
		Indian	65		0.322341
		South Pacific	81		0.282074
		South Pacific	82		0.552151
		South Pacific	91		0.785425
		North Pacific	97		0.752314
		North Pacific	112		0.605802
		North Pacific	118		0.674971
		North Pacific	121		1.5253
		North Atlantic	134		0.667475
		North Atlantic	144		0.617709
		North Atlantic	146		1.0453
		North Atlantic	7	FL	0.0930456
		North Atlantic	10		0.0805417
		North Atlantic	13		0.151033
		South Atlantic	17		0.141102
		South Atlantic	20		0.0778412
		South Atlantic	23		0.0494051
		South Atlantic	26		0.0795539
		South Atlantic	32		0.101628
		South Atlantic	35		0.0631727
		South Atlantic	41		0.0410222
		South Atlantic	43		0.0377301
		Indian	50		0.174913
		Indian	53		0.257903
		Indian	59		0.0600224
		Indian	62		0.00632244
		Indian	65		0.0588627
		South Pacific	81		0.0320788
		South Pacific	82		0.0350195
		South Pacific	91		0.0972877
		North Pacific	97		0.0896809
		North Pacific	112		0.0362951
		North Pacific	118		0.0275037
		North Pacific	121		0.0516206
		North Atlantic	134		0.101038
		North Atlantic	144		0.550413
		North Atlantic	146		0.568281
	merB	North Atlantic	7	PA	0.0305832
		North Atlantic	10		0.0159509
		North Atlantic	13		0.0397525
		South Atlantic	17		0.0332452
		South Atlantic	20		0.01396
		South Atlantic	23		0.0221998
		South Atlantic	26		0.0188299
		South Atlantic	32		0.0100697
		South Atlantic	35		0.013579
		South Atlantic	41		0.0546282
		South Atlantic	43		0.193024
		Indian	50		0.190894
		Indian	53		0.109049
		Indian	59		0.0586972
		Indian	62		0.0183752
		Indian	65		0.0492336
		South Pacific	81		0.059754
		South Pacific	82		0.173494
		South Pacific	91		0.193432
		North Pacific	97		0.14217
		North Pacific	112		0.136519
		North Pacific	118		0.0786298
		North Pacific	121		0.44474
		North Atlantic	134		0.117305
		North Atlantic	144		0.0268569
		North Atlantic	146		0.0142269
		North Atlantic	7	FL	0.00671463
		North Atlantic	10		0.00142552
		North Atlantic	13		0.0250593
		South Atlantic	17		0.0100787
		South Atlantic	20		0.00691922
		South Atlantic	23		0.0059493
		South Atlantic	26		0.0070632
		South Atlantic	32		0.00555776
		South Atlantic	35		0.00421151
		South Atlantic	41		0.00403497
		South Atlantic	43		0.000912825
		Indian	50		0.0102246
		Indian	53		0.0165767
		Indian	59		0.0111982
		Indian	62		0.00210748
		Indian	65		0.0136349
		South Pacific	81		0.00571701
		South Pacific	82		0.00500278
		South Pacific	91		0.0100236
		North Pacific	97		0.0109227
		North Pacific	112		0.00707047
		North Pacific	118		0.00418535
		North Pacific	121		0.0117047
		North Atlantic	134		0.0135564
		North Atlantic	144		0.0190083
		North Atlantic	146		0.00557399
metaT	merA	North Atlantic	10	PA	0.160472
		South Atlantic	17		0.0427252
		South Atlantic	20		0.0760507
		South Atlantic	32		0.0902439
		South Atlantic	41		0.309636
		Indian	53		0.883649
		Indian	59		0.047619
		Indian	62		0.375
		South Pacific	81		0.34907
		North Pacific	97		0.275269
		North Pacific	121		0.227425
		North Atlantic	146		0.25463
		North Atlantic	10	FL	0.176078
		South Atlantic	17		0.0761589
		South Atlantic	20		0.0858586
		South Atlantic	32		0.0642769
		South Atlantic	41		0.17292
		Indian	53		0.131244
		Indian	59		0.0735294
		Indian	62		0.199566
		South Pacific	81		0.583538
		North Pacific	97		0.124696
		North Pacific	121		0.0672478
		North Atlantic	146		0.128398
	merB	North Atlantic	10	PA	0.0153807
		South Atlantic	17		0.00577367
		South Atlantic	20		0.0293529
		South Atlantic	32		0.0317073
		South Atlantic	41		0.0398287
		Indian	53		0.0963608
		Indian	59		0.00911854
		Indian	62		0.0241228
		South Pacific	81		0.074392
		North Pacific	97		0.0967742
		North Pacific	121		0.0635452
		North Atlantic	146		0.111111
		North Atlantic	10	FL	0.00534305
		South Atlantic	17		0.0182119
		South Atlantic	20		0.030303
		South Atlantic	32		0.0148331
		South Atlantic	41		0.0206634
		Indian	53		0.00979432
		Indian	59		0.0147059
		South Pacific	81		0.0700246
		North Pacific	97		0.0323887
		North Pacific	121		0.0398506
		North Atlantic	146		0.0185078

## Sheet: S3
dataset	gene	geneId	Station	depth	filter	basin	ocean	lifestyle	geneCount	geneCountSCGNorm
metaG	merA	JGI11762J15754_100009920	13	4003	0.22-0.8	Canary	North_Atlantic	FL	1	0.000338639
			17	4002	0.8-20	Brazil	South_Atlantic	PA	1	0.000755572
			20	4001	0.22-0.8	Brazil	South_Atlantic	FL	3	0.00103788
			20	4001	0.8-20	Brazil	South_Atlantic	PA	1	0.000930665
			23	4003	0.22-0.8	Brazil	South_Atlantic	FL	2	0.000517331
			23	4003	0.8-20	Brazil	South_Atlantic	PA	1	0.000672721
			26	3907	0.22-0.8	Brazil	South_Atlantic	FL	1	0.000371747
			26	3907	0.8-20	Brazil	South_Atlantic	PA	3	0.00201748
			32	3199	0.22-0.8	Brazil	South_Atlantic	FL	2	0.000793966
			32	3199	0.8-20	Brazil	South_Atlantic	PA	15	0.0116189
			35	3662	0.22-0.8	Out	South_Atlantic	FL	1	0.000467946
			35	3662	0.8-20	Out	South_Atlantic	PA	6	0.00581959
			41	4001	0.22-0.8	Agulhas-Cape	South_Atlantic	FL	2	0.000672495
			41	4001	0.8-20	Agulhas-Cape	South_Atlantic	PA	2	0.0030349
			43	3902	0.22-0.8	Agulhas-Cape	South_Atlantic	FL	5	0.00152138
			43	3902	0.8-20	Agulhas-Cape	South_Atlantic	PA	5	0.00477783
			50	4002	0.22-0.8	Agulhas-Cape	Indian	FL	3	0.00109549
			50	4002	0.8-20	Agulhas-Cape	Indian	PA	146	0.0984823
			53	3500	0.22-0.8	Madagascar	Indian	FL	3	0.00115652
			53	3500	0.8-20	Madagascar	Indian	PA	15	0.0116009
			59	4000	0.22-0.8	Mid Indian	Indian	FL	1	0.000447928
			59	4000	0.8-20	Mid Indian	Indian	PA	22	0.015748
			62	2400	0.22-0.8	Out	Indian	FL	1	0.000162114
			62	2400	0.8-20	Out	Indian	PA	8	0.00773694
			65	4001	0.8-20	South Australian	Indian	PA	27	0.0250813
			81	3501	0.22-0.8	Fiji	South _Pacific	FL	1	0.000317612
			81	3501	0.8-20	Fiji	South _Pacific	PA	6	0.00527241
			82	2150	0.8-20	Out	South _Pacific	PA	4	0.00275387
			91	4018	0.22-0.8	Pacific	South _Pacific	FL	1	0.000294811
			91	4018	0.8-20	Pacific	South _Pacific	PA	4	0.00359874
			97	3818	0.22-0.8	Pacific	North_Pacific	FL	1	0.000287439
			97	3818	0.8-20	Pacific	North_Pacific	PA	5	0.00370233
			112	4002	0.8-20	Pacific	North_Pacific	PA	2	0.00170648
			121	3008	0.8-20	Guatemala	North_Pacific	PA	3	0.00199734
			134	4003	0.8-20	North American	North_Atlantic	PA	23	0.0111488
			144	4003	0.22-0.8	Canary	North_Atlantic	FL	5	0.00137741
			144	4003	0.8-20	Canary	North_Atlantic	PA	8	0.00335711
			146	4002	0.22-0.8	Canary	North_Atlantic	FL	2	0.000530856
			146	4002	0.8-20	Canary	North_Atlantic	PA	1	0.000748783
		JGI11762J15754_10009632	20	4001	0.8-20	Brazil	South_Atlantic	PA	1	0.000930665
			23	4003	0.8-20	Brazil	South_Atlantic	PA	2	0.00134544
			26	3907	0.22-0.8	Brazil	South_Atlantic	FL	3	0.00111524
			26	3907	0.8-20	Brazil	South_Atlantic	PA	13	0.00874243
			32	3199	0.22-0.8	Brazil	South_Atlantic	FL	1	0.000396983
			32	3199	0.8-20	Brazil	South_Atlantic	PA	24	0.0185902
			35	3662	0.22-0.8	Out	South_Atlantic	FL	1	0.000467946
			35	3662	0.8-20	Out	South_Atlantic	PA	28	0.0271581
			41	4001	0.8-20	Agulhas-Cape	South_Atlantic	PA	8	0.0121396
			43	3902	0.22-0.8	Agulhas-Cape	South_Atlantic	FL	1	0.000304275
			43	3902	0.8-20	Agulhas-Cape	South_Atlantic	PA	2	0.00191113
			50	4002	0.22-0.8	Agulhas-Cape	Indian	FL	3	0.00109549
			50	4002	0.8-20	Agulhas-Cape	Indian	PA	68	0.0458685
			53	3500	0.22-0.8	Madagascar	Indian	FL	3	0.00115652
			53	3500	0.8-20	Madagascar	Indian	PA	83	0.0641918
			59	4000	0.8-20	Mid Indian	Indian	PA	22	0.015748
			62	2400	0.8-20	Out	Indian	PA	8	0.00773694
			65	4001	0.8-20	South Australian	Indian	PA	34	0.0315838
			81	3501	0.22-0.8	Fiji	South _Pacific	FL	1	0.000317612
			81	3501	0.8-20	Fiji	South _Pacific	PA	6	0.00527241
			82	2150	0.22-0.8	Out	South _Pacific	FL	1	0.000555864
			82	2150	0.8-20	Out	South _Pacific	PA	9	0.00619621
			91	4018	0.8-20	Pacific	South _Pacific	PA	19	0.017094
			97	3818	0.8-20	Pacific	North_Pacific	PA	5	0.00370233
			112	4002	0.8-20	Pacific	North_Pacific	PA	11	0.00938567
			118	3103	0.8-20	Pacific	North_Pacific	PA	3	0.00233554
			121	3008	0.22-0.8	Guatemala	North_Pacific	FL	1	0.00030012
			121	3008	0.8-20	Guatemala	North_Pacific	PA	4	0.00266312
			134	4003	0.8-20	North American	North_Atlantic	PA	3	0.00145419
			144	4003	0.22-0.8	Canary	North_Atlantic	FL	5	0.00137741
			144	4003	0.8-20	Canary	North_Atlantic	PA	13	0.00545531
		JGI11829J13087_1001546	26	3907	0.22-0.8	Brazil	South_Atlantic	FL	1	0.000371747
			26	3907	0.8-20	Brazil	South_Atlantic	PA	10	0.00672495
			32	3199	0.8-20	Brazil	South_Atlantic	PA	17	0.0131681
			35	3662	0.22-0.8	Out	South_Atlantic	FL	1	0.000467946
			35	3662	0.8-20	Out	South_Atlantic	PA	26	0.0252182
			41	4001	0.8-20	Agulhas-Cape	South_Atlantic	PA	14	0.0212443
			43	3902	0.8-20	Agulhas-Cape	South_Atlantic	PA	2	0.00191113
			50	4002	0.22-0.8	Agulhas-Cape	Indian	FL	2	0.000730327
			50	4002	0.8-20	Agulhas-Cape	Indian	PA	68	0.0458685
			53	3500	0.22-0.8	Madagascar	Indian	FL	7	0.00269854
			53	3500	0.8-20	Madagascar	Indian	PA	84	0.0649652
			59	4000	0.22-0.8	Mid Indian	Indian	FL	1	0.000447928
			59	4000	0.8-20	Mid Indian	Indian	PA	42	0.0300644
			62	2400	0.8-20	Out	Indian	PA	15	0.0145068
			65	4001	0.22-0.8	South Australian	Indian	FL	2	0.000665115
			65	4001	0.8-20	South Australian	Indian	PA	28	0.0260102
			81	3501	0.8-20	Fiji	South _Pacific	PA	2	0.00175747
			82	2150	0.8-20	Out	South _Pacific	PA	22	0.0151463
			91	4018	0.22-0.8	Pacific	South _Pacific	FL	2	0.000589623
			91	4018	0.8-20	Pacific	South _Pacific	PA	18	0.0161943
			97	3818	0.22-0.8	Pacific	North_Pacific	FL	3	0.000862317
			97	3818	0.8-20	Pacific	North_Pacific	PA	16	0.0118475
			112	4002	0.22-0.8	Pacific	North_Pacific	FL	2	0.000942729
			112	4002	0.8-20	Pacific	North_Pacific	PA	7	0.0059727
			118	3103	0.8-20	Pacific	North_Pacific	PA	2	0.00155703
			121	3008	0.22-0.8	Guatemala	North_Pacific	FL	1	0.00030012
			121	3008	0.8-20	Guatemala	North_Pacific	PA	3	0.00199734
			134	4003	0.8-20	North American	North_Atlantic	PA	3	0.00145419
			144	4003	0.22-0.8	Canary	North_Atlantic	FL	3	0.000826446
			144	4003	0.8-20	Canary	North_Atlantic	PA	21	0.00881242
			146	4002	0.8-20	Canary	North_Atlantic	PA	4	0.00299513
		JGI11868J15758_1003962	7	4005	0.22-0.8	Canary	North_Atlantic	FL	31	0.00991207
			7	4005	0.8-20	Canary	North_Atlantic	PA	42	0.029872
			10	4002	0.22-0.8	Canary	North_Atlantic	FL	2	0.00142552
			10	4002	0.8-20	Canary	North_Atlantic	PA	4	0.00490798
			13	4003	0.22-0.8	Canary	North_Atlantic	FL	23	0.00778869
			13	4003	0.8-20	Canary	North_Atlantic	PA	58	0.0217514
			17	4002	0.22-0.8	Brazil	South_Atlantic	FL	4	0.00251969
			17	4002	0.8-20	Brazil	South_Atlantic	PA	12	0.00906687
			20	4001	0.22-0.8	Brazil	South_Atlantic	FL	8	0.00276769
			20	4001	0.8-20	Brazil	South_Atlantic	PA	13	0.0120987
			23	4003	0.22-0.8	Brazil	South_Atlantic	FL	6	0.00155199
			23	4003	0.8-20	Brazil	South_Atlantic	PA	14	0.0094181
			26	3907	0.22-0.8	Brazil	South_Atlantic	FL	10	0.00371747
			26	3907	0.8-20	Brazil	South_Atlantic	PA	181	0.121722
			32	3199	0.22-0.8	Brazil	South_Atlantic	FL	7	0.00277888
			32	3199	0.8-20	Brazil	South_Atlantic	PA	27	0.020914
			35	3662	0.22-0.8	Out	South_Atlantic	FL	10	0.00467946
			35	3662	0.8-20	Out	South_Atlantic	PA	14	0.013579
			41	4001	0.22-0.8	Agulhas-Cape	South_Atlantic	FL	4	0.00134499
			41	4001	0.8-20	Agulhas-Cape	South_Atlantic	PA	8	0.0121396
			43	3902	0.22-0.8	Agulhas-Cape	South_Atlantic	FL	9	0.00273848
			43	3902	0.8-20	Agulhas-Cape	South_Atlantic	PA	14	0.0133779
			50	4002	0.22-0.8	Agulhas-Cape	Indian	FL	59	0.0215446
			50	4002	0.8-20	Agulhas-Cape	Indian	PA	96	0.0647555
			53	3500	0.22-0.8	Madagascar	Indian	FL	74	0.0285274
			53	3500	0.8-20	Madagascar	Indian	PA	37	0.0286156
			59	4000	0.22-0.8	Mid Indian	Indian	FL	1	0.000447928
			59	4000	0.8-20	Mid Indian	Indian	PA	16	0.0114531
			62	2400	0.22-0.8	Out	Indian	FL	2	0.000324228
			62	2400	0.8-20	Out	Indian	PA	6	0.00580271
			65	4001	0.22-0.8	South Australian	Indian	FL	3	0.000997672
			65	4001	0.8-20	South Australian	Indian	PA	24	0.0222945
			81	3501	0.22-0.8	Fiji	South _Pacific	FL	2	0.000635223
			81	3501	0.8-20	Fiji	South _Pacific	PA	35	0.0307557
			82	2150	0.22-0.8	Out	South _Pacific	FL	1	0.000555864
			82	2150	0.8-20	Out	South _Pacific	PA	33	0.0227194
			91	4018	0.22-0.8	Pacific	South _Pacific	FL	4	0.00117925
			91	4018	0.8-20	Pacific	South _Pacific	PA	55	0.0494827
			97	3818	0.22-0.8	Pacific	North_Pacific	FL	6	0.00172463
			97	3818	0.8-20	Pacific	North_Pacific	PA	117	0.0866346
			112	4002	0.22-0.8	Pacific	North_Pacific	FL	4	0.00188546
			112	4002	0.8-20	Pacific	North_Pacific	PA	161	0.137372
			118	3103	0.22-0.8	Pacific	North_Pacific	FL	8	0.00239163
			118	3103	0.8-20	Pacific	North_Pacific	PA	197	0.153367
			121	3008	0.22-0.8	Guatemala	North_Pacific	FL	9	0.00270108
			121	3008	0.8-20	Guatemala	North_Pacific	PA	88	0.0585885
			134	4003	0.22-0.8	North American	North_Atlantic	FL	26	0.00550731
			134	4003	0.8-20	North American	North_Atlantic	PA	226	0.109549
			144	4003	0.22-0.8	Canary	North_Atlantic	FL	103	0.0283747
			144	4003	0.8-20	Canary	North_Atlantic	PA	126	0.0528745
			146	4002	0.22-0.8	Canary	North_Atlantic	FL	46	0.0122097
			146	4002	0.8-20	Canary	North_Atlantic	PA	61	0.0456758
		JGI11880J15749_10004156	20	4001	0.22-0.8	Brazil	South_Atlantic	FL	1	0.000345961
			32	3199	0.8-20	Brazil	South_Atlantic	PA	1	0.000774593
			35	3662	0.22-0.8	Out	South_Atlantic	FL	1	0.000467946
			41	4001	0.22-0.8	Agulhas-Cape	South_Atlantic	FL	5	0.00168124
			43	3902	0.22-0.8	Agulhas-Cape	South_Atlantic	FL	4	0.0012171
			43	3902	0.8-20	Agulhas-Cape	South_Atlantic	PA	2	0.00191113
			50	4002	0.22-0.8	Agulhas-Cape	Indian	FL	16	0.00584261
			53	3500	0.8-20	Madagascar	Indian	PA	1	0.000773395
			59	4000	0.22-0.8	Mid Indian	Indian	FL	1	0.000447928
			62	2400	0.8-20	Out	Indian	PA	1	0.000967118
			65	4001	0.22-0.8	South Australian	Indian	FL	1	0.000332557
			81	3501	0.22-0.8	Fiji	South _Pacific	FL	1	0.000317612
			81	3501	0.8-20	Fiji	South _Pacific	PA	3	0.0026362
			82	2150	0.22-0.8	Out	South _Pacific	FL	2	0.00111173
			82	2150	0.8-20	Out	South _Pacific	PA	3	0.0020654
			91	4018	0.22-0.8	Pacific	South _Pacific	FL	7	0.00206368
			91	4018	0.8-20	Pacific	South _Pacific	PA	4	0.00359874
			97	3818	0.22-0.8	Pacific	North_Pacific	FL	3	0.000862317
			97	3818	0.8-20	Pacific	North_Pacific	PA	4	0.00296187
			112	4002	0.8-20	Pacific	North_Pacific	PA	3	0.00255973
			118	3103	0.8-20	Pacific	North_Pacific	PA	1	0.000778513
			121	3008	0.22-0.8	Guatemala	North_Pacific	FL	1	0.00030012
			121	3008	0.8-20	Guatemala	North_Pacific	PA	1	0.000665779
			134	4003	0.22-0.8	North American	North_Atlantic	FL	13	0.00275365
			134	4003	0.8-20	North American	North_Atlantic	PA	29	0.0140572
			144	4003	0.22-0.8	Canary	North_Atlantic	FL	276	0.0760331
			144	4003	0.8-20	Canary	North_Atlantic	PA	189	0.0793118
			146	4002	0.22-0.8	Canary	North_Atlantic	FL	515	0.136695
			146	4002	0.8-20	Canary	North_Atlantic	PA	265	0.198428
		JGI11880J15749_10016962	7	4005	0.22-0.8	Canary	North_Atlantic	FL	11	0.00351719
			7	4005	0.8-20	Canary	North_Atlantic	PA	28	0.0199147
			10	4002	0.22-0.8	Canary	North_Atlantic	FL	3	0.00213828
			10	4002	0.8-20	Canary	North_Atlantic	PA	10	0.0122699
			13	4003	0.22-0.8	Canary	North_Atlantic	FL	15	0.00507958
			13	4003	0.8-20	Canary	North_Atlantic	PA	31	0.0116257
			17	4002	0.22-0.8	Brazil	South_Atlantic	FL	7	0.00440945
			17	4002	0.8-20	Brazil	South_Atlantic	PA	60	0.0453343
			20	4001	0.22-0.8	Brazil	South_Atlantic	FL	13	0.00449749
			20	4001	0.8-20	Brazil	South_Atlantic	PA	37	0.0344346
			23	4003	0.22-0.8	Brazil	South_Atlantic	FL	16	0.00413864
			23	4003	0.8-20	Brazil	South_Atlantic	PA	27	0.0181635
			26	3907	0.22-0.8	Brazil	South_Atlantic	FL	15	0.00557621
			26	3907	0.8-20	Brazil	South_Atlantic	PA	40	0.0268998
			32	3199	0.22-0.8	Brazil	South_Atlantic	FL	52	0.0206431
			32	3199	0.8-20	Brazil	South_Atlantic	PA	60	0.0464756
			35	3662	0.22-0.8	Out	South_Atlantic	FL	20	0.00935891
			35	3662	0.8-20	Out	South_Atlantic	PA	45	0.0436469
			41	4001	0.22-0.8	Agulhas-Cape	South_Atlantic	FL	25	0.00840619
			41	4001	0.8-20	Agulhas-Cape	South_Atlantic	PA	7	0.0106222
			43	3902	0.22-0.8	Agulhas-Cape	South_Atlantic	FL	16	0.0048684
			43	3902	0.8-20	Agulhas-Cape	South_Atlantic	PA	21	0.0200669
			50	4002	0.22-0.8	Agulhas-Cape	Indian	FL	13	0.00474712
			50	4002	0.8-20	Agulhas-Cape	Indian	PA	20	0.0134907
			53	3500	0.22-0.8	Madagascar	Indian	FL	47	0.0181187
			53	3500	0.8-20	Madagascar	Indian	PA	32	0.0247486
			59	4000	0.22-0.8	Mid Indian	Indian	FL	18	0.00806271
			59	4000	0.8-20	Mid Indian	Indian	PA	22	0.015748
			62	2400	0.22-0.8	Out	Indian	FL	10	0.00162114
			62	2400	0.8-20	Out	Indian	PA	7	0.00676983
			65	4001	0.22-0.8	South Australian	Indian	FL	13	0.00432325
			65	4001	0.8-20	South Australian	Indian	PA	23	0.0213655
			81	3501	0.22-0.8	Fiji	South _Pacific	FL	15	0.00476417
			81	3501	0.8-20	Fiji	South _Pacific	PA	23	0.0202109
			82	2150	0.22-0.8	Out	South _Pacific	FL	4	0.00222346
			82	2150	0.8-20	Out	South _Pacific	PA	24	0.0165232
			91	4018	0.22-0.8	Pacific	South _Pacific	FL	42	0.0123821
			91	4018	0.8-20	Pacific	South _Pacific	PA	21	0.0188934
			97	3818	0.22-0.8	Pacific	North_Pacific	FL	55	0.0158091
			97	3818	0.8-20	Pacific	North_Pacific	PA	52	0.0385043
			112	4002	0.22-0.8	Pacific	North_Pacific	FL	2	0.000942729
			112	4002	0.8-20	Pacific	North_Pacific	PA	3	0.00255973
			118	3103	0.22-0.8	Pacific	North_Pacific	FL	8	0.00239163
			118	3103	0.8-20	Pacific	North_Pacific	PA	9	0.00700662
			121	3008	0.22-0.8	Guatemala	North_Pacific	FL	3	0.00090036
			121	3008	0.8-20	Guatemala	North_Pacific	PA	7	0.00466045
			134	4003	0.22-0.8	North American	North_Atlantic	FL	32	0.00677822
			134	4003	0.8-20	North American	North_Atlantic	PA	23	0.0111488
			144	4003	0.22-0.8	Canary	North_Atlantic	FL	146	0.0402204
			144	4003	0.8-20	Canary	North_Atlantic	PA	75	0.0314729
			146	4002	0.22-0.8	Canary	North_Atlantic	FL	68	0.0180491
			146	4002	0.8-20	Canary	North_Atlantic	PA	39	0.0292025
		JGI11976J15747_10003354	26	3907	0.8-20	Brazil	South_Atlantic	PA	2	0.00134499
			32	3199	0.8-20	Brazil	South_Atlantic	PA	6	0.00464756
			35	3662	0.8-20	Out	South_Atlantic	PA	16	0.0155189
			41	4001	0.22-0.8	Agulhas-Cape	South_Atlantic	FL	1	0.000336247
			41	4001	0.8-20	Agulhas-Cape	South_Atlantic	PA	62	0.0940819
			43	3902	0.22-0.8	Agulhas-Cape	South_Atlantic	FL	5	0.00152138
			43	3902	0.8-20	Agulhas-Cape	South_Atlantic	PA	421	0.402293
			50	4002	0.22-0.8	Agulhas-Cape	Indian	FL	12	0.00438196
			50	4002	0.8-20	Agulhas-Cape	Indian	PA	538	0.362901
			53	3500	0.22-0.8	Madagascar	Indian	FL	7	0.00269854
			53	3500	0.8-20	Madagascar	Indian	PA	286	0.221191
			59	4000	0.22-0.8	Mid Indian	Indian	FL	11	0.00492721
			59	4000	0.8-20	Mid Indian	Indian	PA	108	0.0773085
			62	2400	0.22-0.8	Out	Indian	FL	4	0.000648456
			62	2400	0.8-20	Out	Indian	PA	23	0.0222437
			65	4001	0.22-0.8	South Australian	Indian	FL	74	0.0246092
			65	4001	0.8-20	South Australian	Indian	PA	73	0.0678124
			81	3501	0.22-0.8	Fiji	South _Pacific	FL	17	0.0053994
			81	3501	0.8-20	Fiji	South _Pacific	PA	104	0.0913884
			82	2150	0.22-0.8	Out	South _Pacific	FL	7	0.00389105
			82	2150	0.8-20	Out	South _Pacific	PA	530	0.364888
			91	4018	0.22-0.8	Pacific	South _Pacific	FL	9	0.0026533
			91	4018	0.8-20	Pacific	South _Pacific	PA	438	0.394062
			97	3818	0.22-0.8	Pacific	North_Pacific	FL	27	0.00776085
			97	3818	0.8-20	Pacific	North_Pacific	PA	361	0.267308
			112	4002	0.22-0.8	Pacific	North_Pacific	FL	4	0.00188546
			112	4002	0.8-20	Pacific	North_Pacific	PA	240	0.204778
			118	3103	0.22-0.8	Pacific	North_Pacific	FL	8	0.00239163
			118	3103	0.8-20	Pacific	North_Pacific	PA	187	0.145582
			121	3008	0.22-0.8	Guatemala	North_Pacific	FL	68	0.0204082
			121	3008	0.8-20	Guatemala	North_Pacific	PA	1381	0.919441
			134	4003	0.22-0.8	North American	North_Atlantic	FL	3	0.000635459
			134	4003	0.8-20	North American	North_Atlantic	PA	144	0.0698013
			144	4003	0.8-20	Canary	North_Atlantic	PA	12	0.00503567
			146	4002	0.8-20	Canary	North_Atlantic	PA	12	0.0089854
		JGI11976J15747_10022192	41	4001	0.8-20	Agulhas-Cape	South_Atlantic	PA	1	0.00151745
			43	3902	0.8-20	Agulhas-Cape	South_Atlantic	PA	18	0.0172002
			50	4002	0.8-20	Agulhas-Cape	Indian	PA	4	0.00269815
			53	3500	0.8-20	Madagascar	Indian	PA	6	0.00464037
			59	4000	0.8-20	Mid Indian	Indian	PA	7	0.00501074
			65	4001	0.8-20	South Australian	Indian	PA	3	0.00278681
			81	3501	0.22-0.8	Fiji	South _Pacific	FL	1	0.000317612
			81	3501	0.8-20	Fiji	South _Pacific	PA	5	0.00439367
			82	2150	0.8-20	Out	South _Pacific	PA	19	0.0130809
			91	4018	0.22-0.8	Pacific	South _Pacific	FL	3	0.000884434
			91	4018	0.8-20	Pacific	South _Pacific	PA	65	0.0584795
			97	3818	0.22-0.8	Pacific	North_Pacific	FL	8	0.00229951
			97	3818	0.8-20	Pacific	North_Pacific	PA	31	0.0229545
			112	4002	0.22-0.8	Pacific	North_Pacific	FL	6	0.00282819
			112	4002	0.8-20	Pacific	North_Pacific	PA	32	0.0273038
			118	3103	0.22-0.8	Pacific	North_Pacific	FL	4	0.00119581
			118	3103	0.8-20	Pacific	North_Pacific	PA	56	0.0435967
			121	3008	0.22-0.8	Guatemala	North_Pacific	FL	8	0.00240096
			121	3008	0.8-20	Guatemala	North_Pacific	PA	23	0.0153129
			134	4003	0.22-0.8	North American	North_Atlantic	FL	5	0.0010591
			134	4003	0.8-20	North American	North_Atlantic	PA	126	0.0610761
			144	4003	0.22-0.8	Canary	North_Atlantic	FL	2	0.000550964
			144	4003	0.8-20	Canary	North_Atlantic	PA	39	0.0163659
			146	4002	0.8-20	Canary	North_Atlantic	PA	15	0.0112317
		JGI12037J13215_10002205	7	4005	0.22-0.8	Canary	North_Atlantic	FL	10	0.00319744
			7	4005	0.8-20	Canary	North_Atlantic	PA	21	0.014936
			10	4002	0.22-0.8	Canary	North_Atlantic	FL	1	0.000712758
			10	4002	0.8-20	Canary	North_Atlantic	PA	11	0.0134969
			13	4003	0.22-0.8	Canary	North_Atlantic	FL	13	0.0044023
			13	4003	0.8-20	Canary	North_Atlantic	PA	28	0.0105007
			17	4002	0.22-0.8	Brazil	South_Atlantic	FL	7	0.00440945
			17	4002	0.8-20	Brazil	South_Atlantic	PA	49	0.037023
			20	4001	0.22-0.8	Brazil	South_Atlantic	FL	14	0.00484345
			20	4001	0.8-20	Brazil	South_Atlantic	PA	23	0.0214053
			23	4003	0.22-0.8	Brazil	South_Atlantic	FL	9	0.00232799
			23	4003	0.8-20	Brazil	South_Atlantic	PA	39	0.0262361
			26	3907	0.22-0.8	Brazil	South_Atlantic	FL	10	0.00371747
			26	3907	0.8-20	Brazil	South_Atlantic	PA	32	0.0215198
			32	3199	0.22-0.8	Brazil	South_Atlantic	FL	49	0.0194522
			32	3199	0.8-20	Brazil	South_Atlantic	PA	51	0.0395043
			35	3662	0.22-0.8	Out	South_Atlantic	FL	24	0.0112307
			35	3662	0.8-20	Out	South_Atlantic	PA	39	0.0378274
			41	4001	0.22-0.8	Agulhas-Cape	South_Atlantic	FL	14	0.00470746
			41	4001	0.8-20	Agulhas-Cape	South_Atlantic	PA	21	0.0318665
			43	3902	0.22-0.8	Agulhas-Cape	South_Atlantic	FL	22	0.00669405
			43	3902	0.8-20	Agulhas-Cape	South_Atlantic	PA	13	0.0124224
			50	4002	0.22-0.8	Agulhas-Cape	Indian	FL	6	0.00219098
			50	4002	0.8-20	Agulhas-Cape	Indian	PA	23	0.0155143
			53	3500	0.22-0.8	Madagascar	Indian	FL	36	0.0138782
			53	3500	0.8-20	Madagascar	Indian	PA	21	0.0162413
			59	4000	0.22-0.8	Mid Indian	Indian	FL	21	0.00940649
			59	4000	0.8-20	Mid Indian	Indian	PA	12	0.00858984
			62	2400	0.22-0.8	Out	Indian	FL	8	0.00129691
			62	2400	0.8-20	Out	Indian	PA	11	0.0106383
			65	4001	0.22-0.8	South Australian	Indian	FL	23	0.00764882
			65	4001	0.8-20	South Australian	Indian	PA	19	0.0176498
			81	3501	0.22-0.8	Fiji	South _Pacific	FL	10	0.00317612
			81	3501	0.8-20	Fiji	South _Pacific	PA	18	0.0158172
			82	2150	0.22-0.8	Out	South _Pacific	FL	5	0.00277932
			82	2150	0.8-20	Out	South _Pacific	PA	20	0.0137694
			91	4018	0.22-0.8	Pacific	South _Pacific	FL	35	0.0103184
			91	4018	0.8-20	Pacific	South _Pacific	PA	26	0.0233918
			97	3818	0.22-0.8	Pacific	North_Pacific	FL	53	0.0152343
			97	3818	0.8-20	Pacific	North_Pacific	PA	37	0.0273973
			112	4002	0.22-0.8	Pacific	North_Pacific	FL	3	0.00141409
			112	4002	0.8-20	Pacific	North_Pacific	PA	4	0.00341297
			118	3103	0.22-0.8	Pacific	North_Pacific	FL	8	0.00239163
			118	3103	0.8-20	Pacific	North_Pacific	PA	8	0.0062281
			121	3008	0.22-0.8	Guatemala	North_Pacific	FL	2	0.00060024
			121	3008	0.8-20	Guatemala	North_Pacific	PA	5	0.00332889
			134	4003	0.22-0.8	North American	North_Atlantic	FL	28	0.00593095
			134	4003	0.8-20	North American	North_Atlantic	PA	29	0.0140572
			144	4003	0.22-0.8	Canary	North_Atlantic	FL	108	0.0297521
			144	4003	0.8-20	Canary	North_Atlantic	PA	73	0.0306337
			146	4002	0.22-0.8	Canary	North_Atlantic	FL	59	0.0156603
			146	4002	0.8-20	Canary	North_Atlantic	PA	29	0.0217147
		JGI12075J13256_10004808	13	4003	0.8-20	Canary	North_Atlantic	PA	2	0.000750047
			41	4001	0.8-20	Agulhas-Cape	South_Atlantic	PA	2	0.0030349
			43	3902	0.8-20	Agulhas-Cape	South_Atlantic	PA	1	0.000955566
			53	3500	0.22-0.8	Madagascar	Indian	FL	3	0.00115652
			53	3500	0.8-20	Madagascar	Indian	PA	1	0.000773395
			59	4000	0.8-20	Mid Indian	Indian	PA	1	0.00071582
			65	4001	0.8-20	South Australian	Indian	PA	4	0.00371575
			81	3501	0.22-0.8	Fiji	South _Pacific	FL	17	0.0053994
			81	3501	0.8-20	Fiji	South _Pacific	PA	30	0.026362
			82	2150	0.22-0.8	Out	South _Pacific	FL	3	0.00166759
			82	2150	0.8-20	Out	South _Pacific	PA	21	0.0144578
			91	4018	0.22-0.8	Pacific	South _Pacific	FL	38	0.0112028
			91	4018	0.8-20	Pacific	South _Pacific	PA	50	0.0449843
			97	3818	0.22-0.8	Pacific	North_Pacific	FL	37	0.0106352
			97	3818	0.8-20	Pacific	North_Pacific	PA	77	0.0570159
			112	4002	0.22-0.8	Pacific	North_Pacific	FL	4	0.00188546
			112	4002	0.8-20	Pacific	North_Pacific	PA	5	0.00426621
			134	4003	0.22-0.8	North American	North_Atlantic	FL	1	0.00021182
			134	4003	0.8-20	North American	North_Atlantic	PA	2	0.000969462
			144	4003	0.22-0.8	Canary	North_Atlantic	FL	1	0.000275482
			144	4003	0.8-20	Canary	North_Atlantic	PA	2	0.000839278
			146	4002	0.8-20	Canary	North_Atlantic	PA	3	0.00224635
		JGI12075J13256_10008459	20	4001	0.8-20	Brazil	South_Atlantic	PA	1	0.000930665
			23	4003	0.8-20	Brazil	South_Atlantic	PA	1	0.000672721
			26	3907	0.22-0.8	Brazil	South_Atlantic	FL	1	0.000371747
			26	3907	0.8-20	Brazil	South_Atlantic	PA	1	0.000672495
			32	3199	0.22-0.8	Brazil	South_Atlantic	FL	1	0.000396983
			32	3199	0.8-20	Brazil	South_Atlantic	PA	3	0.00232378
			35	3662	0.8-20	Out	South_Atlantic	PA	2	0.00193986
			41	4001	0.22-0.8	Agulhas-Cape	South_Atlantic	FL	10	0.00336247
			41	4001	0.8-20	Agulhas-Cape	South_Atlantic	PA	2	0.0030349
			43	3902	0.22-0.8	Agulhas-Cape	South_Atlantic	FL	3	0.000912825
			43	3902	0.8-20	Agulhas-Cape	South_Atlantic	PA	3	0.0028667
			50	4002	0.22-0.8	Agulhas-Cape	Indian	FL	40	0.0146065
			50	4002	0.8-20	Agulhas-Cape	Indian	PA	1	0.000674536
			53	3500	0.22-0.8	Madagascar	Indian	FL	5	0.00192753
			53	3500	0.8-20	Madagascar	Indian	PA	1	0.000773395
			59	4000	0.22-0.8	Mid Indian	Indian	FL	7	0.0031355
			59	4000	0.8-20	Mid Indian	Indian	PA	4	0.00286328
			62	2400	0.22-0.8	Out	Indian	FL	1	0.000162114
			62	2400	0.8-20	Out	Indian	PA	1	0.000967118
			65	4001	0.22-0.8	South Australian	Indian	FL	4	0.00133023
			65	4001	0.8-20	South Australian	Indian	PA	8	0.00743149
			81	3501	0.22-0.8	Fiji	South _Pacific	FL	4	0.00127045
			81	3501	0.8-20	Fiji	South _Pacific	PA	6	0.00527241
			82	2150	0.22-0.8	Out	South _Pacific	FL	3	0.00166759
			82	2150	0.8-20	Out	South _Pacific	PA	8	0.00550775
			91	4018	0.22-0.8	Pacific	South _Pacific	FL	11	0.00324292
			91	4018	0.8-20	Pacific	South _Pacific	PA	7	0.0062978
			97	3818	0.22-0.8	Pacific	North_Pacific	FL	10	0.00287439
			97	3818	0.8-20	Pacific	North_Pacific	PA	61	0.0451685
			112	4002	0.22-0.8	Pacific	North_Pacific	FL	4	0.00188546
			112	4002	0.8-20	Pacific	North_Pacific	PA	9	0.00767918
			118	3103	0.22-0.8	Pacific	North_Pacific	FL	1	0.000298954
			118	3103	0.8-20	Pacific	North_Pacific	PA	6	0.00467108
			121	3008	0.22-0.8	Guatemala	North_Pacific	FL	1	0.00030012
			121	3008	0.8-20	Guatemala	North_Pacific	PA	5	0.00332889
			134	4003	0.22-0.8	North American	North_Atlantic	FL	17	0.00360093
			134	4003	0.8-20	North American	North_Atlantic	PA	64	0.0310228
			144	4003	0.22-0.8	Canary	North_Atlantic	FL	108	0.0297521
			144	4003	0.8-20	Canary	North_Atlantic	PA	102	0.0428032
			146	4002	0.22-0.8	Canary	North_Atlantic	FL	135	0.0358328
			146	4002	0.8-20	Canary	North_Atlantic	PA	82	0.0614002
		JGI12090J15751_10016363	7	4005	0.22-0.8	Canary	North_Atlantic	FL	37	0.0118305
			7	4005	0.8-20	Canary	North_Atlantic	PA	49	0.0348506
			10	4002	0.22-0.8	Canary	North_Atlantic	FL	3	0.00213828
			10	4002	0.8-20	Canary	North_Atlantic	PA	4	0.00490798
			13	4003	0.22-0.8	Canary	North_Atlantic	FL	21	0.00711141
			13	4003	0.8-20	Canary	North_Atlantic	PA	79	0.0296269
			17	4002	0.22-0.8	Brazil	South_Atlantic	FL	12	0.00755906
			17	4002	0.8-20	Brazil	South_Atlantic	PA	7	0.00528901
			20	4001	0.22-0.8	Brazil	South_Atlantic	FL	5	0.0017298
			20	4001	0.8-20	Brazil	South_Atlantic	PA	15	0.01396
			23	4003	0.22-0.8	Brazil	South_Atlantic	FL	5	0.00129333
			23	4003	0.8-20	Brazil	South_Atlantic	PA	16	0.0107635
			26	3907	0.22-0.8	Brazil	South_Atlantic	FL	8	0.00297398
			26	3907	0.8-20	Brazil	South_Atlantic	PA	150	0.100874
			32	3199	0.22-0.8	Brazil	South_Atlantic	FL	5	0.00198491
			32	3199	0.8-20	Brazil	South_Atlantic	PA	29	0.0224632
			35	3662	0.22-0.8	Out	South_Atlantic	FL	18	0.00842302
			35	3662	0.8-20	Out	South_Atlantic	PA	19	0.0184287
			41	4001	0.22-0.8	Agulhas-Cape	South_Atlantic	FL	9	0.00302623
			41	4001	0.8-20	Agulhas-Cape	South_Atlantic	PA	3	0.00455235
			43	3902	0.22-0.8	Agulhas-Cape	South_Atlantic	FL	6	0.00182565
			43	3902	0.8-20	Agulhas-Cape	South_Atlantic	PA	16	0.0152891
			50	4002	0.22-0.8	Agulhas-Cape	Indian	FL	59	0.0215446
			50	4002	0.8-20	Agulhas-Cape	Indian	PA	122	0.0822934
			53	3500	0.22-0.8	Madagascar	Indian	FL	78	0.0300694
			53	3500	0.8-20	Madagascar	Indian	PA	47	0.0363496
			59	4000	0.22-0.8	Mid Indian	Indian	FL	5	0.00223964
			59	4000	0.8-20	Mid Indian	Indian	PA	16	0.0114531
			62	2400	0.22-0.8	Out	Indian	FL	1	0.000162114
			62	2400	0.8-20	Out	Indian	PA	5	0.00483559
			65	4001	0.22-0.8	South Australian	Indian	FL	3	0.000997672
			65	4001	0.8-20	South Australian	Indian	PA	16	0.014863
			81	3501	0.22-0.8	Fiji	South _Pacific	FL	3	0.000952835
			81	3501	0.8-20	Fiji	South _Pacific	PA	24	0.0210896
			82	2150	0.22-0.8	Out	South _Pacific	FL	4	0.00222346
			82	2150	0.8-20	Out	South _Pacific	PA	23	0.0158348
			91	4018	0.22-0.8	Pacific	South _Pacific	FL	10	0.00294811
			91	4018	0.8-20	Pacific	South _Pacific	PA	37	0.0332883
			97	3818	0.22-0.8	Pacific	North_Pacific	FL	2	0.000574878
			97	3818	0.8-20	Pacific	North_Pacific	PA	70	0.0518327
			112	4002	0.22-0.8	Pacific	North_Pacific	FL	5	0.00235682
			112	4002	0.8-20	Pacific	North_Pacific	PA	80	0.0682594
			118	3103	0.22-0.8	Pacific	North_Pacific	FL	8	0.00239163
			118	3103	0.8-20	Pacific	North_Pacific	PA	166	0.129233
			121	3008	0.22-0.8	Guatemala	North_Pacific	FL	4	0.00120048
			121	3008	0.8-20	Guatemala	North_Pacific	PA	45	0.0299601
			134	4003	0.22-0.8	North American	North_Atlantic	FL	22	0.00466003
			134	4003	0.8-20	North American	North_Atlantic	PA	166	0.0804653
			144	4003	0.22-0.8	Canary	North_Atlantic	FL	80	0.0220386
			144	4003	0.8-20	Canary	North_Atlantic	PA	74	0.0310533
			146	4002	0.22-0.8	Canary	North_Atlantic	FL	41	0.0108825
			146	4002	0.8-20	Canary	North_Atlantic	PA	54	0.0404343
		JGI12090J15751_10035873	7	4005	0.22-0.8	Canary	North_Atlantic	FL	141	0.0450839
			7	4005	0.8-20	Canary	North_Atlantic	PA	149	0.105974
			10	4002	0.22-0.8	Canary	North_Atlantic	FL	98	0.0698503
			10	4002	0.8-20	Canary	North_Atlantic	PA	106	0.130061
			13	4003	0.22-0.8	Canary	North_Atlantic	FL	276	0.0934643
			13	4003	0.8-20	Canary	North_Atlantic	PA	502	0.188262
			17	4002	0.22-0.8	Brazil	South_Atlantic	FL	117	0.0737008
			17	4002	0.8-20	Brazil	South_Atlantic	PA	120	0.0906687
			20	4001	0.22-0.8	Brazil	South_Atlantic	FL	103	0.035634
			20	4001	0.8-20	Brazil	South_Atlantic	PA	61	0.0567706
			23	4003	0.22-0.8	Brazil	South_Atlantic	FL	101	0.0261252
			23	4003	0.8-20	Brazil	South_Atlantic	PA	140	0.094181
			26	3907	0.22-0.8	Brazil	South_Atlantic	FL	72	0.0267658
			26	3907	0.8-20	Brazil	South_Atlantic	PA	91	0.061197
			32	3199	0.22-0.8	Brazil	South_Atlantic	FL	30	0.0119095
			32	3199	0.8-20	Brazil	South_Atlantic	PA	22	0.0170411
			35	3662	0.22-0.8	Out	South_Atlantic	FL	13	0.00608329
			35	3662	0.8-20	Out	South_Atlantic	PA	22	0.0213385
			41	4001	0.22-0.8	Agulhas-Cape	South_Atlantic	FL	5	0.00168124
			41	4001	0.8-20	Agulhas-Cape	South_Atlantic	PA	14	0.0212443
			43	3902	0.22-0.8	Agulhas-Cape	South_Atlantic	FL	20	0.0060855
			43	3902	0.8-20	Agulhas-Cape	South_Atlantic	PA	16	0.0152891
			50	4002	0.22-0.8	Agulhas-Cape	Indian	FL	178	0.0649991
			50	4002	0.8-20	Agulhas-Cape	Indian	PA	127	0.0856661
			53	3500	0.22-0.8	Madagascar	Indian	FL	164	0.0632228
			53	3500	0.8-20	Madagascar	Indian	PA	75	0.0580046
			59	4000	0.22-0.8	Mid Indian	Indian	FL	22	0.00985442
			59	4000	0.8-20	Mid Indian	Indian	PA	65	0.0465283
			62	2400	0.22-0.8	Out	Indian	FL	1	0.000162114
			62	2400	0.8-20	Out	Indian	PA	6	0.00580271
			65	4001	0.22-0.8	South Australian	Indian	FL	24	0.00798138
			65	4001	0.8-20	South Australian	Indian	PA	29	0.0269392
			81	3501	0.22-0.8	Fiji	South _Pacific	FL	5	0.00158806
			81	3501	0.8-20	Fiji	South _Pacific	PA	10	0.00878735
			82	2150	0.22-0.8	Out	South _Pacific	FL	12	0.00667037
			82	2150	0.8-20	Out	South _Pacific	PA	18	0.0123924
			91	4018	0.22-0.8	Pacific	South _Pacific	FL	97	0.0285967
			91	4018	0.8-20	Pacific	South _Pacific	PA	28	0.0251912
			97	3818	0.22-0.8	Pacific	North_Pacific	FL	35	0.0100604
			97	3818	0.8-20	Pacific	North_Pacific	PA	41	0.0303591
			112	4002	0.22-0.8	Pacific	North_Pacific	FL	12	0.00565638
			112	4002	0.8-20	Pacific	North_Pacific	PA	11	0.00938567
			118	3103	0.22-0.8	Pacific	North_Pacific	FL	14	0.00418535
			118	3103	0.8-20	Pacific	North_Pacific	PA	38	0.0295835
			121	3008	0.22-0.8	Guatemala	North_Pacific	FL	18	0.00540216
			121	3008	0.8-20	Guatemala	North_Pacific	PA	141	0.0938748
			134	4003	0.22-0.8	North American	North_Atlantic	FL	189	0.0400339
			134	4003	0.8-20	North American	North_Atlantic	PA	207	0.100339
			144	4003	0.22-0.8	Canary	North_Atlantic	FL	247	0.0680441
			144	4003	0.8-20	Canary	North_Atlantic	PA	139	0.0583298
			146	4002	0.22-0.8	Canary	North_Atlantic	FL	120	0.0318514
			146	4002	0.8-20	Canary	North_Atlantic	PA	183	0.137027
		JGI12090J15751_10054713	7	4005	0.8-20	Canary	North_Atlantic	PA	2	0.00142248
			13	4003	0.22-0.8	Canary	North_Atlantic	FL	4	0.00135455
			13	4003	0.8-20	Canary	North_Atlantic	PA	13	0.0048753
			17	4002	0.22-0.8	Brazil	South_Atlantic	FL	3	0.00188976
			17	4002	0.8-20	Brazil	South_Atlantic	PA	8	0.00604458
			20	4001	0.22-0.8	Brazil	South_Atlantic	FL	11	0.00380557
			20	4001	0.8-20	Brazil	South_Atlantic	PA	27	0.025128
			23	4003	0.22-0.8	Brazil	South_Atlantic	FL	6	0.00155199
			23	4003	0.8-20	Brazil	South_Atlantic	PA	10	0.00672721
			26	3907	0.22-0.8	Brazil	South_Atlantic	FL	14	0.00520446
			26	3907	0.8-20	Brazil	South_Atlantic	PA	7	0.00470746
			32	3199	0.22-0.8	Brazil	South_Atlantic	FL	79	0.0313617
			32	3199	0.8-20	Brazil	South_Atlantic	PA	49	0.0379551
			35	3662	0.22-0.8	Out	South_Atlantic	FL	26	0.0121666
			35	3662	0.8-20	Out	South_Atlantic	PA	30	0.029098
			41	4001	0.22-0.8	Agulhas-Cape	South_Atlantic	FL	16	0.00537996
			41	4001	0.8-20	Agulhas-Cape	South_Atlantic	PA	3	0.00455235
			43	3902	0.22-0.8	Agulhas-Cape	South_Atlantic	FL	14	0.00425985
			43	3902	0.8-20	Agulhas-Cape	South_Atlantic	PA	1	0.000955566
			50	4002	0.22-0.8	Agulhas-Cape	Indian	FL	1	0.000365163
			50	4002	0.8-20	Agulhas-Cape	Indian	PA	4	0.00269815
			53	3500	0.22-0.8	Madagascar	Indian	FL	96	0.0370085
			53	3500	0.8-20	Madagascar	Indian	PA	39	0.0301624
			59	4000	0.22-0.8	Mid Indian	Indian	FL	5	0.00223964
			59	4000	0.8-20	Mid Indian	Indian	PA	4	0.00286328
			62	2400	0.22-0.8	Out	Indian	FL	5	0.00081057
			62	2400	0.8-20	Out	Indian	PA	5	0.00483559
			65	4001	0.22-0.8	South Australian	Indian	FL	4	0.00133023
			65	4001	0.8-20	South Australian	Indian	PA	2	0.00185787
			81	3501	0.22-0.8	Fiji	South _Pacific	FL	5	0.00158806
			81	3501	0.8-20	Fiji	South _Pacific	PA	7	0.00615114
			82	2150	0.22-0.8	Out	South _Pacific	FL	8	0.00444691
			82	2150	0.8-20	Out	South _Pacific	PA	3	0.0020654
			91	4018	0.22-0.8	Pacific	South _Pacific	FL	31	0.00913915
			91	4018	0.8-20	Pacific	South _Pacific	PA	19	0.017094
			97	3818	0.22-0.8	Pacific	North_Pacific	FL	20	0.00574878
			97	3818	0.8-20	Pacific	North_Pacific	PA	13	0.00962606
			118	3103	0.22-0.8	Pacific	North_Pacific	FL	2	0.000597907
			121	3008	0.22-0.8	Guatemala	North_Pacific	FL	6	0.00180072
			121	3008	0.8-20	Guatemala	North_Pacific	PA	8	0.00532623
			134	4003	0.22-0.8	North American	North_Atlantic	FL	15	0.00317729
			134	4003	0.8-20	North American	North_Atlantic	PA	10	0.00484731
			144	4003	0.22-0.8	Canary	North_Atlantic	FL	38	0.0104683
			144	4003	0.8-20	Canary	North_Atlantic	PA	13	0.00545531
			146	4002	0.22-0.8	Canary	North_Atlantic	FL	10	0.00265428
			146	4002	0.8-20	Canary	North_Atlantic	PA	5	0.00374392
		JGI12091J15743_10001304	7	4005	0.22-0.8	Canary	North_Atlantic	FL	31	0.00991207
			7	4005	0.8-20	Canary	North_Atlantic	PA	51	0.0362731
			10	4002	0.8-20	Canary	North_Atlantic	PA	10	0.0122699
			13	4003	0.22-0.8	Canary	North_Atlantic	FL	27	0.00914324
			13	4003	0.8-20	Canary	North_Atlantic	PA	48	0.0180011
			17	4002	0.22-0.8	Brazil	South_Atlantic	FL	9	0.00566929
			17	4002	0.8-20	Brazil	South_Atlantic	PA	15	0.0113336
			20	4001	0.22-0.8	Brazil	South_Atlantic	FL	10	0.00345961
			20	4001	0.8-20	Brazil	South_Atlantic	PA	15	0.01396
			23	4003	0.22-0.8	Brazil	South_Atlantic	FL	5	0.00129333
			23	4003	0.8-20	Brazil	South_Atlantic	PA	10	0.00672721
			26	3907	0.22-0.8	Brazil	South_Atlantic	FL	11	0.00408922
			26	3907	0.8-20	Brazil	South_Atlantic	PA	157	0.105582
			32	3199	0.22-0.8	Brazil	South_Atlantic	FL	6	0.0023819
			32	3199	0.8-20	Brazil	South_Atlantic	PA	21	0.0162665
			35	3662	0.22-0.8	Out	South_Atlantic	FL	9	0.00421151
			35	3662	0.8-20	Out	South_Atlantic	PA	14	0.013579
			41	4001	0.22-0.8	Agulhas-Cape	South_Atlantic	FL	10	0.00336247
			41	4001	0.8-20	Agulhas-Cape	South_Atlantic	PA	4	0.0060698
			43	3902	0.22-0.8	Agulhas-Cape	South_Atlantic	FL	3	0.000912825
			43	3902	0.8-20	Agulhas-Cape	South_Atlantic	PA	12	0.0114668
			50	4002	0.22-0.8	Agulhas-Cape	Indian	FL	45	0.0164324
			50	4002	0.8-20	Agulhas-Cape	Indian	PA	114	0.0768971
			53	3500	0.22-0.8	Madagascar	Indian	FL	98	0.0377795
			53	3500	0.8-20	Madagascar	Indian	PA	24	0.0185615
			59	4000	0.22-0.8	Mid Indian	Indian	FL	5	0.00223964
			59	4000	0.8-20	Mid Indian	Indian	PA	26	0.0186113
			62	2400	0.22-0.8	Out	Indian	FL	2	0.000324228
			62	2400	0.8-20	Out	Indian	PA	4	0.00386847
			65	4001	0.22-0.8	South Australian	Indian	FL	5	0.00166279
			65	4001	0.8-20	South Australian	Indian	PA	27	0.0250813
			81	3501	0.22-0.8	Fiji	South _Pacific	FL	2	0.000635223
			81	3501	0.8-20	Fiji	South _Pacific	PA	25	0.0219684
			82	2150	0.22-0.8	Out	South _Pacific	FL	1	0.000555864
			82	2150	0.8-20	Out	South _Pacific	PA	40	0.0275387
			91	4018	0.22-0.8	Pacific	South _Pacific	FL	9	0.0026533
			91	4018	0.8-20	Pacific	South _Pacific	PA	57	0.0512821
			97	3818	0.22-0.8	Pacific	North_Pacific	FL	7	0.00201207
			97	3818	0.8-20	Pacific	North_Pacific	PA	98	0.0725657
			112	4002	0.22-0.8	Pacific	North_Pacific	FL	5	0.00235682
			112	4002	0.8-20	Pacific	North_Pacific	PA	118	0.100683
			118	3103	0.22-0.8	Pacific	North_Pacific	FL	7	0.00209268
			118	3103	0.8-20	Pacific	North_Pacific	PA	173	0.134683
			121	3008	0.22-0.8	Guatemala	North_Pacific	FL	5	0.0015006
			121	3008	0.8-20	Guatemala	North_Pacific	PA	72	0.0479361
			134	4003	0.22-0.8	North American	North_Atlantic	FL	33	0.00699004
			134	4003	0.8-20	North American	North_Atlantic	PA	176	0.0853127
			144	4003	0.22-0.8	Canary	North_Atlantic	FL	91	0.0250689
			144	4003	0.8-20	Canary	North_Atlantic	PA	113	0.0474192
			146	4002	0.22-0.8	Canary	North_Atlantic	FL	66	0.0175182
			146	4002	0.8-20	Canary	North_Atlantic	PA	64	0.0479221
		JGI12091J15743_10010072	41	4001	0.22-0.8	Agulhas-Cape	South_Atlantic	FL	2	0.000672495
			43	3902	0.22-0.8	Agulhas-Cape	South_Atlantic	FL	1	0.000304275
			50	4002	0.22-0.8	Agulhas-Cape	Indian	FL	5	0.00182582
			53	3500	0.22-0.8	Madagascar	Indian	FL	1	0.000385505
			59	4000	0.8-20	Mid Indian	Indian	PA	1	0.00071582
			65	4001	0.22-0.8	South Australian	Indian	FL	1	0.000332557
			81	3501	0.22-0.8	Fiji	South _Pacific	FL	5	0.00158806
			81	3501	0.8-20	Fiji	South _Pacific	PA	4	0.00351494
			82	2150	0.22-0.8	Out	South _Pacific	FL	1	0.000555864
			82	2150	0.8-20	Out	South _Pacific	PA	9	0.00619621
			91	4018	0.22-0.8	Pacific	South _Pacific	FL	2	0.000589623
			91	4018	0.8-20	Pacific	South _Pacific	PA	1	0.000899685
			97	3818	0.22-0.8	Pacific	North_Pacific	FL	2	0.000574878
			97	3818	0.8-20	Pacific	North_Pacific	PA	5	0.00370233
			112	4002	0.22-0.8	Pacific	North_Pacific	FL	4	0.00188546
			112	4002	0.8-20	Pacific	North_Pacific	PA	3	0.00255973
			118	3103	0.22-0.8	Pacific	North_Pacific	FL	1	0.000298954
			118	3103	0.8-20	Pacific	North_Pacific	PA	2	0.00155703
			121	3008	0.22-0.8	Guatemala	North_Pacific	FL	1	0.00030012
			134	4003	0.22-0.8	North American	North_Atlantic	FL	29	0.00614277
			134	4003	0.8-20	North American	North_Atlantic	PA	62	0.0300533
			144	4003	0.22-0.8	Canary	North_Atlantic	FL	681	0.187603
			144	4003	0.8-20	Canary	North_Atlantic	PA	398	0.167016
			146	4002	0.22-0.8	Canary	North_Atlantic	FL	1038	0.275514
			146	4002	0.8-20	Canary	North_Atlantic	PA	541	0.405092
		JGI12097J13213_100015928	7	4005	0.22-0.8	Canary	North_Atlantic	FL	21	0.00671463
			7	4005	0.8-20	Canary	North_Atlantic	PA	38	0.027027
			10	4002	0.22-0.8	Canary	North_Atlantic	FL	6	0.00427655
			10	4002	0.8-20	Canary	North_Atlantic	PA	9	0.0110429
			13	4003	0.22-0.8	Canary	North_Atlantic	FL	51	0.0172706
			13	4003	0.8-20	Canary	North_Atlantic	PA	30	0.0112507
			17	4002	0.22-0.8	Brazil	South_Atlantic	FL	23	0.0144882
			17	4002	0.8-20	Brazil	South_Atlantic	PA	11	0.0083113
			20	4001	0.22-0.8	Brazil	South_Atlantic	FL	29	0.0100329
			20	4001	0.8-20	Brazil	South_Atlantic	PA	12	0.011168
			23	4003	0.22-0.8	Brazil	South_Atlantic	FL	23	0.0059493
			23	4003	0.8-20	Brazil	South_Atlantic	PA	16	0.0107635
			26	3907	0.22-0.8	Brazil	South_Atlantic	FL	13	0.00483271
			26	3907	0.8-20	Brazil	South_Atlantic	PA	7	0.00470746
			32	3199	0.22-0.8	Brazil	South_Atlantic	FL	7	0.00277888
			32	3199	0.8-20	Brazil	South_Atlantic	PA	12	0.00929512
			35	3662	0.22-0.8	Out	South_Atlantic	FL	2	0.000935891
			35	3662	0.8-20	Out	South_Atlantic	PA	7	0.00678952
			41	4001	0.22-0.8	Agulhas-Cape	South_Atlantic	FL	1	0.000336247
			41	4001	0.8-20	Agulhas-Cape	South_Atlantic	PA	5	0.00758725
			43	3902	0.22-0.8	Agulhas-Cape	South_Atlantic	FL	1	0.000304275
			43	3902	0.8-20	Agulhas-Cape	South_Atlantic	PA	3	0.0028667
			50	4002	0.22-0.8	Agulhas-Cape	Indian	FL	7	0.00255614
			50	4002	0.8-20	Agulhas-Cape	Indian	PA	33	0.0222597
			53	3500	0.22-0.8	Madagascar	Indian	FL	26	0.0100231
			53	3500	0.8-20	Madagascar	Indian	PA	39	0.0301624
			59	4000	0.22-0.8	Mid Indian	Indian	FL	25	0.0111982
			59	4000	0.8-20	Mid Indian	Indian	PA	14	0.0100215
			62	2400	0.22-0.8	Out	Indian	FL	2	0.000324228
			62	2400	0.8-20	Out	Indian	PA	5	0.00483559
			65	4001	0.22-0.8	South Australian	Indian	FL	12	0.00399069
			65	4001	0.8-20	South Australian	Indian	PA	12	0.0111472
			81	3501	0.22-0.8	Fiji	South _Pacific	FL	2	0.000635223
			81	3501	0.8-20	Fiji	South _Pacific	PA	8	0.00702988
			82	2150	0.22-0.8	Out	South _Pacific	FL	5	0.00277932
			82	2150	0.8-20	Out	South _Pacific	PA	7	0.00481928
			91	4018	0.22-0.8	Pacific	South _Pacific	FL	11	0.00324292
			91	4018	0.8-20	Pacific	South _Pacific	PA	14	0.0125956
			97	3818	0.22-0.8	Pacific	North_Pacific	FL	13	0.00373671
			97	3818	0.8-20	Pacific	North_Pacific	PA	6	0.0044428
			112	4002	0.22-0.8	Pacific	North_Pacific	FL	1	0.000471365
			112	4002	0.8-20	Pacific	North_Pacific	PA	1	0.000853242
			118	3103	0.22-0.8	Pacific	North_Pacific	FL	3	0.000896861
			118	3103	0.8-20	Pacific	North_Pacific	PA	5	0.00389257
			121	3008	0.22-0.8	Guatemala	North_Pacific	FL	22	0.00660264
			121	3008	0.8-20	Guatemala	North_Pacific	PA	371	0.247004
			134	4003	0.22-0.8	North American	North_Atlantic	FL	13	0.00275365
			134	4003	0.8-20	North American	North_Atlantic	PA	22	0.0106641
			144	4003	0.22-0.8	Canary	North_Atlantic	FL	53	0.0146006
			144	4003	0.8-20	Canary	North_Atlantic	PA	46	0.0193034
			146	4002	0.22-0.8	Canary	North_Atlantic	FL	26	0.00690113
			146	4002	0.8-20	Canary	North_Atlantic	PA	22	0.0164732
		JGI12097J13213_10003536	7	4005	0.22-0.8	Canary	North_Atlantic	FL	1	0.000319744
			7	4005	0.8-20	Canary	North_Atlantic	PA	2	0.00142248
			13	4003	0.22-0.8	Canary	North_Atlantic	FL	3	0.00101592
			13	4003	0.8-20	Canary	North_Atlantic	PA	9	0.00337521
			17	4002	0.22-0.8	Brazil	South_Atlantic	FL	2	0.00125984
			17	4002	0.8-20	Brazil	South_Atlantic	PA	4	0.00302229
			20	4001	0.22-0.8	Brazil	South_Atlantic	FL	6	0.00207577
			20	4001	0.8-20	Brazil	South_Atlantic	PA	2	0.00186133
			23	4003	0.22-0.8	Brazil	South_Atlantic	FL	8	0.00206932
			23	4003	0.8-20	Brazil	South_Atlantic	PA	2	0.00134544
			26	3907	0.22-0.8	Brazil	South_Atlantic	FL	11	0.00408922
			26	3907	0.8-20	Brazil	South_Atlantic	PA	3	0.00201748
			32	3199	0.22-0.8	Brazil	South_Atlantic	FL	8	0.00317586
			32	3199	0.8-20	Brazil	South_Atlantic	PA	3	0.00232378
			35	3662	0.22-0.8	Out	South_Atlantic	FL	2	0.000935891
			35	3662	0.8-20	Out	South_Atlantic	PA	6	0.00581959
			41	4001	0.22-0.8	Agulhas-Cape	South_Atlantic	FL	5	0.00168124
			41	4001	0.8-20	Agulhas-Cape	South_Atlantic	PA	3	0.00455235
			43	3902	0.22-0.8	Agulhas-Cape	South_Atlantic	FL	3	0.000912825
			50	4002	0.22-0.8	Agulhas-Cape	Indian	FL	18	0.00657294
			50	4002	0.8-20	Agulhas-Cape	Indian	PA	14	0.00944351
			53	3500	0.22-0.8	Madagascar	Indian	FL	10	0.00385505
			53	3500	0.8-20	Madagascar	Indian	PA	10	0.00773395
			59	4000	0.22-0.8	Mid Indian	Indian	FL	5	0.00223964
			59	4000	0.8-20	Mid Indian	Indian	PA	13	0.00930565
			62	2400	0.22-0.8	Out	Indian	FL	1	0.000162114
			62	2400	0.8-20	Out	Indian	PA	3	0.00290135
			65	4001	0.22-0.8	South Australian	Indian	FL	6	0.00199534
			65	4001	0.8-20	South Australian	Indian	PA	16	0.014863
			81	3501	0.22-0.8	Fiji	South _Pacific	FL	5	0.00158806
			81	3501	0.8-20	Fiji	South _Pacific	PA	4	0.00351494
			82	2150	0.22-0.8	Out	South _Pacific	FL	1	0.000555864
			82	2150	0.8-20	Out	South _Pacific	PA	4	0.00275387
			91	4018	0.22-0.8	Pacific	South _Pacific	FL	9	0.0026533
			91	4018	0.8-20	Pacific	South _Pacific	PA	2	0.00179937
			97	3818	0.22-0.8	Pacific	North_Pacific	FL	7	0.00201207
			97	3818	0.8-20	Pacific	North_Pacific	PA	2	0.00148093
			112	4002	0.22-0.8	Pacific	North_Pacific	FL	15	0.00707047
			112	4002	0.8-20	Pacific	North_Pacific	PA	15	0.0127986
			118	3103	0.22-0.8	Pacific	North_Pacific	FL	16	0.00478326
			118	3103	0.8-20	Pacific	North_Pacific	PA	13	0.0101207
			121	3008	0.22-0.8	Guatemala	North_Pacific	FL	11	0.00330132
			121	3008	0.8-20	Guatemala	North_Pacific	PA	124	0.0825566
			134	4003	0.22-0.8	North American	North_Atlantic	FL	45	0.00953188
			134	4003	0.8-20	North American	North_Atlantic	PA	56	0.0271449
			144	4003	0.22-0.8	Canary	North_Atlantic	FL	31	0.00853994
			144	4003	0.8-20	Canary	North_Atlantic	PA	17	0.00713386
			146	4002	0.22-0.8	Canary	North_Atlantic	FL	7	0.001858
			146	4002	0.8-20	Canary	North_Atlantic	PA	9	0.00673905
		JGI12148J13107_10005211	7	4005	0.22-0.8	Canary	North_Atlantic	FL	3	0.000959233
			13	4003	0.22-0.8	Canary	North_Atlantic	FL	7	0.00237047
			13	4003	0.8-20	Canary	North_Atlantic	PA	4	0.00150009
			17	4002	0.22-0.8	Brazil	South_Atlantic	FL	24	0.0151181
			17	4002	0.8-20	Brazil	South_Atlantic	PA	99	0.0748017
			20	4001	0.22-0.8	Brazil	South_Atlantic	FL	9	0.00311365
			20	4001	0.8-20	Brazil	South_Atlantic	PA	13	0.0120987
			23	4003	0.22-0.8	Brazil	South_Atlantic	FL	6	0.00155199
			23	4003	0.8-20	Brazil	South_Atlantic	PA	5	0.00336361
			26	3907	0.22-0.8	Brazil	South_Atlantic	FL	29	0.0107807
			26	3907	0.8-20	Brazil	South_Atlantic	PA	8	0.00537996
			32	3199	0.22-0.8	Brazil	South_Atlantic	FL	4	0.00158793
			32	3199	0.8-20	Brazil	South_Atlantic	PA	2	0.00154919
			35	3662	0.22-0.8	Out	South_Atlantic	FL	3	0.00140384
			35	3662	0.8-20	Out	South_Atlantic	PA	2	0.00193986
			41	4001	0.22-0.8	Agulhas-Cape	South_Atlantic	FL	11	0.00369872
			41	4001	0.8-20	Agulhas-Cape	South_Atlantic	PA	2	0.0030349
			43	3902	0.22-0.8	Agulhas-Cape	South_Atlantic	FL	5	0.00152138
			43	3902	0.8-20	Agulhas-Cape	South_Atlantic	PA	5	0.00477783
			50	4002	0.22-0.8	Agulhas-Cape	Indian	FL	7	0.00255614
			50	4002	0.8-20	Agulhas-Cape	Indian	PA	2	0.00134907
			53	3500	0.22-0.8	Madagascar	Indian	FL	3	0.00115652
			53	3500	0.8-20	Madagascar	Indian	PA	10	0.00773395
			59	4000	0.22-0.8	Mid Indian	Indian	FL	1	0.000447928
			59	4000	0.8-20	Mid Indian	Indian	PA	2	0.00143164
			65	4001	0.8-20	South Australian	Indian	PA	2	0.00185787
			81	3501	0.22-0.8	Fiji	South _Pacific	FL	4	0.00127045
			82	2150	0.22-0.8	Out	South _Pacific	FL	4	0.00222346
			97	3818	0.22-0.8	Pacific	North_Pacific	FL	12	0.00344927
			97	3818	0.8-20	Pacific	North_Pacific	PA	4	0.00296187
			112	4002	0.22-0.8	Pacific	North_Pacific	FL	1	0.000471365
			118	3103	0.22-0.8	Pacific	North_Pacific	FL	1	0.000298954
			118	3103	0.8-20	Pacific	North_Pacific	PA	1	0.000778513
			121	3008	0.22-0.8	Guatemala	North_Pacific	FL	3	0.00090036
			121	3008	0.8-20	Guatemala	North_Pacific	PA	8	0.00532623
			134	4003	0.22-0.8	North American	North_Atlantic	FL	4	0.000847278
			134	4003	0.8-20	North American	North_Atlantic	PA	5	0.00242365
			144	4003	0.22-0.8	Canary	North_Atlantic	FL	10	0.00275482
			144	4003	0.8-20	Canary	North_Atlantic	PA	8	0.00335711
			146	4002	0.22-0.8	Canary	North_Atlantic	FL	2	0.000530856
			146	4002	0.8-20	Canary	North_Atlantic	PA	4	0.00299513
		JGI12156J13080_1004042	7	4005	0.22-0.8	Canary	North_Atlantic	FL	5	0.00159872
			7	4005	0.8-20	Canary	North_Atlantic	PA	8	0.0056899
			10	4002	0.8-20	Canary	North_Atlantic	PA	98	0.120245
			13	4003	0.22-0.8	Canary	North_Atlantic	FL	5	0.00169319
			13	4003	0.8-20	Canary	North_Atlantic	PA	16	0.00600038
			17	4002	0.22-0.8	Brazil	South_Atlantic	FL	16	0.0100787
			17	4002	0.8-20	Brazil	South_Atlantic	PA	63	0.0476011
			20	4001	0.22-0.8	Brazil	South_Atlantic	FL	13	0.00449749
			20	4001	0.8-20	Brazil	South_Atlantic	PA	26	0.0241973
			23	4003	0.22-0.8	Brazil	South_Atlantic	FL	4	0.00103466
			23	4003	0.8-20	Brazil	South_Atlantic	PA	10	0.00672721
			26	3907	0.22-0.8	Brazil	South_Atlantic	FL	15	0.00557621
			26	3907	0.8-20	Brazil	South_Atlantic	PA	159	0.106927
			32	3199	0.22-0.8	Brazil	South_Atlantic	FL	5	0.00198491
			32	3199	0.8-20	Brazil	South_Atlantic	PA	43	0.0333075
			35	3662	0.22-0.8	Out	South_Atlantic	FL	4	0.00187178
			35	3662	0.8-20	Out	South_Atlantic	PA	27	0.0261882
			41	4001	0.22-0.8	Agulhas-Cape	South_Atlantic	FL	2	0.000672495
			41	4001	0.8-20	Agulhas-Cape	South_Atlantic	PA	10	0.0151745
			43	3902	0.22-0.8	Agulhas-Cape	South_Atlantic	FL	6	0.00182565
			43	3902	0.8-20	Agulhas-Cape	South_Atlantic	PA	3	0.0028667
			50	4002	0.22-0.8	Agulhas-Cape	Indian	FL	5	0.00182582
			50	4002	0.8-20	Agulhas-Cape	Indian	PA	6	0.00404722
			53	3500	0.22-0.8	Madagascar	Indian	FL	8	0.00308404
			53	3500	0.8-20	Madagascar	Indian	PA	3	0.00232019
			59	4000	0.22-0.8	Mid Indian	Indian	FL	5	0.00223964
			59	4000	0.8-20	Mid Indian	Indian	PA	11	0.00787402
			62	2400	0.22-0.8	Out	Indian	FL	1	0.000162114
			65	4001	0.22-0.8	South Australian	Indian	FL	2	0.000665115
			81	3501	0.22-0.8	Fiji	South _Pacific	FL	1	0.000317612
			81	3501	0.8-20	Fiji	South _Pacific	PA	1	0.000878735
			82	2150	0.22-0.8	Out	South _Pacific	FL	1	0.000555864
			82	2150	0.8-20	Out	South _Pacific	PA	5	0.00344234
			91	4018	0.22-0.8	Pacific	South _Pacific	FL	9	0.0026533
			91	4018	0.8-20	Pacific	South _Pacific	PA	8	0.00719748
			97	3818	0.22-0.8	Pacific	North_Pacific	FL	11	0.00316183
			97	3818	0.8-20	Pacific	North_Pacific	PA	11	0.00814513
			112	4002	0.22-0.8	Pacific	North_Pacific	FL	5	0.00235682
			112	4002	0.8-20	Pacific	North_Pacific	PA	5	0.00426621
			118	3103	0.22-0.8	Pacific	North_Pacific	FL	3	0.000896861
			121	3008	0.22-0.8	Guatemala	North_Pacific	FL	8	0.00240096
			121	3008	0.8-20	Guatemala	North_Pacific	PA	2	0.00133156
			134	4003	0.22-0.8	North American	North_Atlantic	FL	2	0.000423639
			134	4003	0.8-20	North American	North_Atlantic	PA	1	0.000484731
			144	4003	0.22-0.8	Canary	North_Atlantic	FL	10	0.00275482
			144	4003	0.8-20	Canary	North_Atlantic	PA	4	0.00167856
			146	4002	0.22-0.8	Canary	North_Atlantic	FL	6	0.00159257
			146	4002	0.8-20	Canary	North_Atlantic	PA	3	0.00224635
	merB	JGI11762J15754_10066201	7	4005	0.8-20	Canary	North_Atlantic	PA	9	0.00640114
			10	4002	0.8-20	Canary	North_Atlantic	PA	2	0.00245399
			13	4003	0.22-0.8	Canary	North_Atlantic	FL	10	0.00338639
			13	4003	0.8-20	Canary	North_Atlantic	PA	6	0.00225014
			17	4002	0.22-0.8	Brazil	South_Atlantic	FL	6	0.00377953
			17	4002	0.8-20	Brazil	South_Atlantic	PA	13	0.00982244
			20	4001	0.22-0.8	Brazil	South_Atlantic	FL	4	0.00138384
			20	4001	0.8-20	Brazil	South_Atlantic	PA	6	0.00558399
			23	4003	0.22-0.8	Brazil	South_Atlantic	FL	5	0.00129333
			23	4003	0.8-20	Brazil	South_Atlantic	PA	12	0.00807265
			26	3907	0.22-0.8	Brazil	South_Atlantic	FL	10	0.00371747
			26	3907	0.8-20	Brazil	South_Atlantic	PA	8	0.00537996
			32	3199	0.22-0.8	Brazil	South_Atlantic	FL	2	0.000793966
			32	3199	0.8-20	Brazil	South_Atlantic	PA	6	0.00464756
			35	3662	0.22-0.8	Out	South_Atlantic	FL	3	0.00140384
			35	3662	0.8-20	Out	South_Atlantic	PA	4	0.00387973
			41	4001	0.22-0.8	Agulhas-Cape	South_Atlantic	FL	1	0.000336247
			41	4001	0.8-20	Agulhas-Cape	South_Atlantic	PA	1	0.00151745
			43	3902	0.22-0.8	Agulhas-Cape	South_Atlantic	FL	1	0.000304275
			43	3902	0.8-20	Agulhas-Cape	South_Atlantic	PA	3	0.0028667
			50	4002	0.22-0.8	Agulhas-Cape	Indian	FL	11	0.0040168
			50	4002	0.8-20	Agulhas-Cape	Indian	PA	28	0.018887
			53	3500	0.22-0.8	Madagascar	Indian	FL	10	0.00385505
			53	3500	0.8-20	Madagascar	Indian	PA	10	0.00773395
			59	4000	0.22-0.8	Mid Indian	Indian	FL	10	0.00447928
			59	4000	0.8-20	Mid Indian	Indian	PA	8	0.00572656
			62	2400	0.22-0.8	Out	Indian	FL	3	0.000486342
			65	4001	0.22-0.8	South Australian	Indian	FL	2	0.000665115
			65	4001	0.8-20	South Australian	Indian	PA	1	0.000928936
			81	3501	0.22-0.8	Fiji	South _Pacific	FL	1	0.000317612
			81	3501	0.8-20	Fiji	South _Pacific	PA	1	0.000878735
			82	2150	0.22-0.8	Out	South _Pacific	FL	3	0.00166759
			82	2150	0.8-20	Out	South _Pacific	PA	1	0.000688468
			91	4018	0.22-0.8	Pacific	South _Pacific	FL	4	0.00117925
			91	4018	0.8-20	Pacific	South _Pacific	PA	1	0.000899685
			97	3818	0.22-0.8	Pacific	North_Pacific	FL	11	0.00316183
			97	3818	0.8-20	Pacific	North_Pacific	PA	5	0.00370233
			118	3103	0.8-20	Pacific	North_Pacific	PA	5	0.00389257
			121	3008	0.22-0.8	Guatemala	North_Pacific	FL	1	0.00030012
			121	3008	0.8-20	Guatemala	North_Pacific	PA	4	0.00266312
			134	4003	0.22-0.8	North American	North_Atlantic	FL	4	0.000847278
			134	4003	0.8-20	North American	North_Atlantic	PA	2	0.000969462
			144	4003	0.22-0.8	Canary	North_Atlantic	FL	8	0.00220386
			144	4003	0.8-20	Canary	North_Atlantic	PA	8	0.00335711
			146	4002	0.22-0.8	Canary	North_Atlantic	FL	8	0.00212342
			146	4002	0.8-20	Canary	North_Atlantic	PA	1	0.000748783
		JGI11762J15754_10127901	7	4005	0.22-0.8	Canary	North_Atlantic	FL	5	0.00159872
			7	4005	0.8-20	Canary	North_Atlantic	PA	3	0.00213371
			10	4002	0.8-20	Canary	North_Atlantic	PA	1	0.00122699
			13	4003	0.22-0.8	Canary	North_Atlantic	FL	5	0.00169319
			13	4003	0.8-20	Canary	North_Atlantic	PA	8	0.00300019
			17	4002	0.22-0.8	Brazil	South_Atlantic	FL	3	0.00188976
			17	4002	0.8-20	Brazil	South_Atlantic	PA	4	0.00302229
			20	4001	0.22-0.8	Brazil	South_Atlantic	FL	2	0.000691922
			20	4001	0.8-20	Brazil	South_Atlantic	PA	1	0.000930665
			23	4003	0.22-0.8	Brazil	South_Atlantic	FL	7	0.00181066
			23	4003	0.8-20	Brazil	South_Atlantic	PA	7	0.00470905
			26	3907	0.8-20	Brazil	South_Atlantic	PA	3	0.00201748
			32	3199	0.8-20	Brazil	South_Atlantic	PA	1	0.000774593
			41	4001	0.22-0.8	Agulhas-Cape	South_Atlantic	FL	2	0.000672495
			41	4001	0.8-20	Agulhas-Cape	South_Atlantic	PA	1	0.00151745
			50	4002	0.22-0.8	Agulhas-Cape	Indian	FL	11	0.0040168
			50	4002	0.8-20	Agulhas-Cape	Indian	PA	23	0.0155143
			53	3500	0.22-0.8	Madagascar	Indian	FL	6	0.00231303
			53	3500	0.8-20	Madagascar	Indian	PA	10	0.00773395
			59	4000	0.8-20	Mid Indian	Indian	PA	7	0.00501074
			62	2400	0.8-20	Out	Indian	PA	3	0.00290135
			65	4001	0.22-0.8	South Australian	Indian	FL	1	0.000332557
			65	4001	0.8-20	South Australian	Indian	PA	2	0.00185787
			81	3501	0.8-20	Fiji	South _Pacific	PA	1	0.000878735
			82	2150	0.22-0.8	Out	South _Pacific	FL	1	0.000555864
			82	2150	0.8-20	Out	South _Pacific	PA	2	0.00137694
			97	3818	0.22-0.8	Pacific	North_Pacific	FL	1	0.000287439
			118	3103	0.8-20	Pacific	North_Pacific	PA	1	0.000778513
			121	3008	0.8-20	Guatemala	North_Pacific	PA	4	0.00266312
			134	4003	0.22-0.8	North American	North_Atlantic	FL	1	0.00021182
			134	4003	0.8-20	North American	North_Atlantic	PA	4	0.00193892
			144	4003	0.22-0.8	Canary	North_Atlantic	FL	13	0.00358127
			144	4003	0.8-20	Canary	North_Atlantic	PA	10	0.00419639
			146	4002	0.22-0.8	Canary	North_Atlantic	FL	2	0.000530856
			146	4002	0.8-20	Canary	North_Atlantic	PA	5	0.00374392
		JGI11800J13271_10013305	35	3662	0.22-0.8	Out	South_Atlantic	FL	1	0.000467946
			35	3662	0.8-20	Out	South_Atlantic	PA	1	0.000969932
			43	3902	0.8-20	Agulhas-Cape	South_Atlantic	PA	1	0.000955566
			50	4002	0.8-20	Agulhas-Cape	Indian	PA	1	0.000674536
			53	3500	0.22-0.8	Madagascar	Indian	FL	5	0.00192753
			59	4000	0.22-0.8	Mid Indian	Indian	FL	3	0.00134378
			59	4000	0.8-20	Mid Indian	Indian	PA	4	0.00286328
			62	2400	0.22-0.8	Out	Indian	FL	1	0.000162114
			62	2400	0.8-20	Out	Indian	PA	1	0.000967118
			65	4001	0.22-0.8	South Australian	Indian	FL	6	0.00199534
			65	4001	0.8-20	South Australian	Indian	PA	3	0.00278681
			81	3501	0.22-0.8	Fiji	South _Pacific	FL	9	0.0028585
			81	3501	0.8-20	Fiji	South _Pacific	PA	16	0.0140598
			82	2150	0.22-0.8	Out	South _Pacific	FL	5	0.00277932
			82	2150	0.8-20	Out	South _Pacific	PA	19	0.0130809
			91	4018	0.22-0.8	Pacific	South _Pacific	FL	15	0.00442217
			91	4018	0.8-20	Pacific	South _Pacific	PA	6	0.00539811
			97	3818	0.8-20	Pacific	North_Pacific	PA	5	0.00370233
			112	4002	0.22-0.8	Pacific	North_Pacific	FL	4	0.00188546
			112	4002	0.8-20	Pacific	North_Pacific	PA	5	0.00426621
			118	3103	0.22-0.8	Pacific	North_Pacific	FL	3	0.000896861
			118	3103	0.8-20	Pacific	North_Pacific	PA	2	0.00155703
			121	3008	0.8-20	Guatemala	North_Pacific	PA	2	0.00133156
			134	4003	0.22-0.8	North American	North_Atlantic	FL	33	0.00699004
			134	4003	0.8-20	North American	North_Atlantic	PA	95	0.0460494
			144	4003	0.22-0.8	Canary	North_Atlantic	FL	26	0.00716253
			144	4003	0.8-20	Canary	North_Atlantic	PA	10	0.00419639
			146	4002	0.22-0.8	Canary	North_Atlantic	FL	1	0.000265428
			146	4002	0.8-20	Canary	North_Atlantic	PA	3	0.00224635
		JGI11800J13271_10205261	35	3662	0.8-20	Out	South_Atlantic	PA	1	0.000969932
			43	3902	0.8-20	Agulhas-Cape	South_Atlantic	PA	6	0.0057334
			50	4002	0.8-20	Agulhas-Cape	Indian	PA	1	0.000674536
			65	4001	0.8-20	South Australian	Indian	PA	1	0.000928936
			81	3501	0.8-20	Fiji	South _Pacific	PA	2	0.00175747
			82	2150	0.8-20	Out	South _Pacific	PA	9	0.00619621
			91	4018	0.22-0.8	Pacific	South _Pacific	FL	4	0.00117925
			91	4018	0.8-20	Pacific	South _Pacific	PA	15	0.0134953
			97	3818	0.22-0.8	Pacific	North_Pacific	FL	2	0.000574878
			97	3818	0.8-20	Pacific	North_Pacific	PA	8	0.00592373
			112	4002	0.22-0.8	Pacific	North_Pacific	FL	2	0.000942729
			112	4002	0.8-20	Pacific	North_Pacific	PA	20	0.0170648
			118	3103	0.22-0.8	Pacific	North_Pacific	FL	3	0.000896861
			118	3103	0.8-20	Pacific	North_Pacific	PA	31	0.0241339
			121	3008	0.22-0.8	Guatemala	North_Pacific	FL	4	0.00120048
			121	3008	0.8-20	Guatemala	North_Pacific	PA	10	0.00665779
			134	4003	0.22-0.8	North American	North_Atlantic	FL	3	0.000635459
			134	4003	0.8-20	North American	North_Atlantic	PA	57	0.0276297
			144	4003	0.8-20	Canary	North_Atlantic	PA	13	0.00545531
			146	4002	0.8-20	Canary	North_Atlantic	PA	5	0.00374392
		JGI11931J13222_10048142	7	4005	0.8-20	Canary	North_Atlantic	PA	1	0.000711238
			10	4002	0.22-0.8	Canary	North_Atlantic	FL	1	0.000712758
			13	4003	0.22-0.8	Canary	North_Atlantic	FL	15	0.00507958
			13	4003	0.8-20	Canary	North_Atlantic	PA	20	0.00750047
			17	4002	0.22-0.8	Brazil	South_Atlantic	FL	2	0.00125984
			17	4002	0.8-20	Brazil	South_Atlantic	PA	7	0.00528901
			20	4001	0.22-0.8	Brazil	South_Atlantic	FL	1	0.000345961
			20	4001	0.8-20	Brazil	South_Atlantic	PA	4	0.00372266
			23	4003	0.22-0.8	Brazil	South_Atlantic	FL	2	0.000517331
			23	4003	0.8-20	Brazil	South_Atlantic	PA	4	0.00269088
			26	3907	0.8-20	Brazil	South_Atlantic	PA	3	0.00201748
			35	3662	0.22-0.8	Out	South_Atlantic	FL	1	0.000467946
			35	3662	0.8-20	Out	South_Atlantic	PA	1	0.000969932
			41	4001	0.22-0.8	Agulhas-Cape	South_Atlantic	FL	1	0.000336247
			43	3902	0.22-0.8	Agulhas-Cape	South_Atlantic	FL	1	0.000304275
			43	3902	0.8-20	Agulhas-Cape	South_Atlantic	PA	2	0.00191113
			50	4002	0.8-20	Agulhas-Cape	Indian	PA	5	0.00337268
			53	3500	0.8-20	Madagascar	Indian	PA	1	0.000773395
			59	4000	0.8-20	Mid Indian	Indian	PA	1	0.00071582
			65	4001	0.8-20	South Australian	Indian	PA	4	0.00371575
			97	3818	0.22-0.8	Pacific	North_Pacific	FL	1	0.000287439
			121	3008	0.22-0.8	Guatemala	North_Pacific	FL	1	0.00030012
			134	4003	0.22-0.8	North American	North_Atlantic	FL	1	0.00021182
			134	4003	0.8-20	North American	North_Atlantic	PA	1	0.000484731
			144	4003	0.22-0.8	Canary	North_Atlantic	FL	2	0.000550964
			146	4002	0.22-0.8	Canary	North_Atlantic	FL	2	0.000530856
		JGI11976J15747_10003356	26	3907	0.8-20	Brazil	South_Atlantic	PA	1	0.000672495
			32	3199	0.8-20	Brazil	South_Atlantic	PA	1	0.000774593
			35	3662	0.8-20	Out	South_Atlantic	PA	5	0.00484966
			41	4001	0.22-0.8	Agulhas-Cape	South_Atlantic	FL	1	0.000336247
			41	4001	0.8-20	Agulhas-Cape	South_Atlantic	PA	33	0.0500759
			43	3902	0.8-20	Agulhas-Cape	South_Atlantic	PA	186	0.177735
			50	4002	0.22-0.8	Agulhas-Cape	Indian	FL	2	0.000730327
			50	4002	0.8-20	Agulhas-Cape	Indian	PA	219	0.147723
			53	3500	0.22-0.8	Madagascar	Indian	FL	2	0.00077101
			53	3500	0.8-20	Madagascar	Indian	PA	111	0.0858469
			59	4000	0.22-0.8	Mid Indian	Indian	FL	3	0.00134378
			59	4000	0.8-20	Mid Indian	Indian	PA	54	0.0386543
			62	2400	0.22-0.8	Out	Indian	FL	5	0.00081057
			62	2400	0.8-20	Out	Indian	PA	15	0.0145068
			65	4001	0.22-0.8	South Australian	Indian	FL	27	0.00897905
			65	4001	0.8-20	South Australian	Indian	PA	33	0.0306549
			81	3501	0.22-0.8	Fiji	South _Pacific	FL	6	0.00190567
			81	3501	0.8-20	Fiji	South _Pacific	PA	47	0.0413005
			82	2150	0.8-20	Out	South _Pacific	PA	219	0.150775
			91	4018	0.22-0.8	Pacific	South _Pacific	FL	5	0.00147406
			91	4018	0.8-20	Pacific	South _Pacific	PA	192	0.17274
			97	3818	0.22-0.8	Pacific	North_Pacific	FL	13	0.00373671
			97	3818	0.8-20	Pacific	North_Pacific	PA	172	0.12736
			112	4002	0.22-0.8	Pacific	North_Pacific	FL	2	0.000942729
			112	4002	0.8-20	Pacific	North_Pacific	PA	126	0.107509
			118	3103	0.22-0.8	Pacific	North_Pacific	FL	5	0.00149477
			118	3103	0.8-20	Pacific	North_Pacific	PA	56	0.0435967
			121	3008	0.22-0.8	Guatemala	North_Pacific	FL	27	0.00810324
			121	3008	0.8-20	Guatemala	North_Pacific	PA	613	0.408123
			134	4003	0.22-0.8	North American	North_Atlantic	FL	1	0.00021182
			134	4003	0.8-20	North American	North_Atlantic	PA	62	0.0300533
			144	4003	0.22-0.8	Canary	North_Atlantic	FL	1	0.000275482
			144	4003	0.8-20	Canary	North_Atlantic	PA	8	0.00335711
			146	4002	0.8-20	Canary	North_Atlantic	PA	2	0.00149757
		JGI12097J13213_10003535	7	4005	0.8-20	Canary	North_Atlantic	PA	1	0.000711238
			13	4003	0.22-0.8	Canary	North_Atlantic	FL	1	0.000338639
			13	4003	0.8-20	Canary	North_Atlantic	PA	3	0.00112507
			20	4001	0.22-0.8	Brazil	South_Atlantic	FL	5	0.0017298
			20	4001	0.8-20	Brazil	South_Atlantic	PA	1	0.000930665
			26	3907	0.22-0.8	Brazil	South_Atlantic	FL	3	0.00111524
			26	3907	0.8-20	Brazil	South_Atlantic	PA	1	0.000672495
			32	3199	0.22-0.8	Brazil	South_Atlantic	FL	2	0.000793966
			32	3199	0.8-20	Brazil	South_Atlantic	PA	2	0.00154919
			35	3662	0.8-20	Out	South_Atlantic	PA	1	0.000969932
			41	4001	0.22-0.8	Agulhas-Cape	South_Atlantic	FL	2	0.000672495
			43	3902	0.8-20	Agulhas-Cape	South_Atlantic	PA	1	0.000955566
			50	4002	0.22-0.8	Agulhas-Cape	Indian	FL	2	0.000730327
			50	4002	0.8-20	Agulhas-Cape	Indian	PA	2	0.00134907
			53	3500	0.22-0.8	Madagascar	Indian	FL	1	0.000385505
			53	3500	0.8-20	Madagascar	Indian	PA	3	0.00232019
			59	4000	0.8-20	Mid Indian	Indian	PA	5	0.0035791
			62	2400	0.22-0.8	Out	Indian	FL	1	0.000162114
			65	4001	0.22-0.8	South Australian	Indian	FL	2	0.000665115
			65	4001	0.8-20	South Australian	Indian	PA	6	0.00557362
			81	3501	0.22-0.8	Fiji	South _Pacific	FL	1	0.000317612
			81	3501	0.8-20	Fiji	South _Pacific	PA	1	0.000878735
			82	2150	0.8-20	Out	South _Pacific	PA	1	0.000688468
			97	3818	0.22-0.8	Pacific	North_Pacific	FL	2	0.000574878
			97	3818	0.8-20	Pacific	North_Pacific	PA	1	0.000740466
			112	4002	0.22-0.8	Pacific	North_Pacific	FL	6	0.00282819
			112	4002	0.8-20	Pacific	North_Pacific	PA	7	0.0059727
			118	3103	0.22-0.8	Pacific	North_Pacific	FL	2	0.000597907
			118	3103	0.8-20	Pacific	North_Pacific	PA	6	0.00467108
			121	3008	0.22-0.8	Guatemala	North_Pacific	FL	4	0.00120048
			121	3008	0.8-20	Guatemala	North_Pacific	PA	35	0.0233023
			134	4003	0.22-0.8	North American	North_Atlantic	FL	19	0.00402457
			134	4003	0.8-20	North American	North_Atlantic	PA	20	0.00969462
			144	4003	0.22-0.8	Canary	North_Atlantic	FL	10	0.00275482
			144	4003	0.8-20	Canary	North_Atlantic	PA	11	0.00461603
			146	4002	0.22-0.8	Canary	North_Atlantic	FL	6	0.00159257
			146	4002	0.8-20	Canary	North_Atlantic	PA	2	0.00149757
		JGI12148J13107_1071721	7	4005	0.22-0.8	Canary	North_Atlantic	FL	2	0.000639488
			13	4003	0.22-0.8	Canary	North_Atlantic	FL	14	0.00474094
			13	4003	0.8-20	Canary	North_Atlantic	PA	15	0.00562535
			17	4002	0.22-0.8	Brazil	South_Atlantic	FL	2	0.00125984
			17	4002	0.8-20	Brazil	South_Atlantic	PA	8	0.00604458
			20	4001	0.22-0.8	Brazil	South_Atlantic	FL	2	0.000691922
			20	4001	0.8-20	Brazil	South_Atlantic	PA	1	0.000930665
			23	4003	0.22-0.8	Brazil	South_Atlantic	FL	1	0.000258665
			23	4003	0.8-20	Brazil	South_Atlantic	PA	3	0.00201816
			32	3199	0.22-0.8	Brazil	South_Atlantic	FL	1	0.000396983
			35	3662	0.22-0.8	Out	South_Atlantic	FL	2	0.000935891
			41	4001	0.22-0.8	Agulhas-Cape	South_Atlantic	FL	1	0.000336247
			43	3902	0.22-0.8	Agulhas-Cape	South_Atlantic	FL	1	0.000304275
			43	3902	0.8-20	Agulhas-Cape	South_Atlantic	PA	2	0.00191113
			50	4002	0.8-20	Agulhas-Cape	Indian	PA	1	0.000674536
			53	3500	0.22-0.8	Madagascar	Indian	FL	1	0.000385505
			53	3500	0.8-20	Madagascar	Indian	PA	3	0.00232019
			65	4001	0.22-0.8	South Australian	Indian	FL	1	0.000332557
			65	4001	0.8-20	South Australian	Indian	PA	1	0.000928936
			112	4002	0.8-20	Pacific	North_Pacific	PA	1	0.000853242
			121	3008	0.22-0.8	Guatemala	North_Pacific	FL	2	0.00060024
			144	4003	0.22-0.8	Canary	North_Atlantic	FL	3	0.000826446
			144	4003	0.8-20	Canary	North_Atlantic	PA	3	0.00125892
		JGI12218J13221_10031513	7	4005	0.22-0.8	Canary	North_Atlantic	FL	1	0.000319744
			7	4005	0.8-20	Canary	North_Atlantic	PA	1	0.000711238
			13	4003	0.22-0.8	Canary	North_Atlantic	FL	10	0.00338639
			13	4003	0.8-20	Canary	North_Atlantic	PA	16	0.00600038
			17	4002	0.22-0.8	Brazil	South_Atlantic	FL	2	0.00125984
			17	4002	0.8-20	Brazil	South_Atlantic	PA	12	0.00906687
			20	4001	0.8-20	Brazil	South_Atlantic	PA	2	0.00186133
			23	4003	0.22-0.8	Brazil	South_Atlantic	FL	6	0.00155199
			23	4003	0.8-20	Brazil	South_Atlantic	PA	6	0.00403633
			26	3907	0.22-0.8	Brazil	South_Atlantic	FL	3	0.00111524
			26	3907	0.8-20	Brazil	South_Atlantic	PA	1	0.000672495
			35	3662	0.22-0.8	Out	South_Atlantic	FL	1	0.000467946
			41	4001	0.22-0.8	Agulhas-Cape	South_Atlantic	FL	1	0.000336247
			41	4001	0.8-20	Agulhas-Cape	South_Atlantic	PA	1	0.00151745
			43	3902	0.8-20	Agulhas-Cape	South_Atlantic	PA	1	0.000955566
			50	4002	0.22-0.8	Agulhas-Cape	Indian	FL	1	0.000365163
			50	4002	0.8-20	Agulhas-Cape	Indian	PA	1	0.000674536
			53	3500	0.8-20	Madagascar	Indian	PA	3	0.00232019
			59	4000	0.8-20	Mid Indian	Indian	PA	3	0.00214746
			65	4001	0.8-20	South Australian	Indian	PA	2	0.00185787
			97	3818	0.8-20	Pacific	North_Pacific	PA	1	0.000740466
			112	4002	0.22-0.8	Pacific	North_Pacific	FL	1	0.000471365
			118	3103	0.22-0.8	Pacific	North_Pacific	FL	1	0.000298954
			134	4003	0.22-0.8	North American	North_Atlantic	FL	1	0.00021182
			134	4003	0.8-20	North American	North_Atlantic	PA	1	0.000484731
			144	4003	0.22-0.8	Canary	North_Atlantic	FL	2	0.000550964
			144	4003	0.8-20	Canary	North_Atlantic	PA	1	0.000419639
			146	4002	0.22-0.8	Canary	North_Atlantic	FL	1	0.000265428
		JGI12218J13221_10077562	7	4005	0.22-0.8	Canary	North_Atlantic	FL	13	0.00415667
			7	4005	0.8-20	Canary	North_Atlantic	PA	28	0.0199147
			10	4002	0.22-0.8	Canary	North_Atlantic	FL	1	0.000712758
			10	4002	0.8-20	Canary	North_Atlantic	PA	10	0.0122699
			13	4003	0.22-0.8	Canary	North_Atlantic	FL	19	0.00643413
			13	4003	0.8-20	Canary	North_Atlantic	PA	38	0.0142509
			17	4002	0.22-0.8	Brazil	South_Atlantic	FL	1	0.000629921
			20	4001	0.22-0.8	Brazil	South_Atlantic	FL	6	0.00207577
			23	4003	0.22-0.8	Brazil	South_Atlantic	FL	2	0.000517331
			23	4003	0.8-20	Brazil	South_Atlantic	PA	1	0.000672721
			26	3907	0.22-0.8	Brazil	South_Atlantic	FL	3	0.00111524
			26	3907	0.8-20	Brazil	South_Atlantic	PA	11	0.00739744
			32	3199	0.22-0.8	Brazil	South_Atlantic	FL	9	0.00357285
			32	3199	0.8-20	Brazil	South_Atlantic	PA	3	0.00232378
			35	3662	0.22-0.8	Out	South_Atlantic	FL	1	0.000467946
			35	3662	0.8-20	Out	South_Atlantic	PA	1	0.000969932
			41	4001	0.22-0.8	Agulhas-Cape	South_Atlantic	FL	3	0.00100874
			50	4002	0.22-0.8	Agulhas-Cape	Indian	FL	1	0.000365163
			50	4002	0.8-20	Agulhas-Cape	Indian	PA	2	0.00134907
			53	3500	0.22-0.8	Madagascar	Indian	FL	18	0.00693909
			59	4000	0.22-0.8	Mid Indian	Indian	FL	9	0.00403135
			62	2400	0.22-0.8	Out	Indian	FL	3	0.000486342
			65	4001	0.22-0.8	South Australian	Indian	FL	2	0.000665115
			81	3501	0.22-0.8	Fiji	South _Pacific	FL	1	0.000317612
			82	2150	0.8-20	Out	South _Pacific	PA	1	0.000688468
			91	4018	0.22-0.8	Pacific	South _Pacific	FL	6	0.00176887
			91	4018	0.8-20	Pacific	South _Pacific	PA	1	0.000899685
			97	3818	0.22-0.8	Pacific	North_Pacific	FL	8	0.00229951
			112	4002	0.8-20	Pacific	North_Pacific	PA	1	0.000853242
			134	4003	0.22-0.8	North American	North_Atlantic	FL	1	0.00021182
			144	4003	0.22-0.8	Canary	North_Atlantic	FL	4	0.00110193
			146	4002	0.22-0.8	Canary	North_Atlantic	FL	1	0.000265428
			146	4002	0.8-20	Canary	North_Atlantic	PA	1	0.000748783
metaT	merA	JGI11762J15754_100009920	20	3942	0.2	Brazil	South_Atlantic	FL	1	0.00505051
			81	3500	0.8	Fiji	South _Pacific	PA	3	0.00858369
			97	4000	0.8	Pacific	North_Pacific	PA	4	0.00860215
		JGI11868J15758_1003962	10	3944	0.2	Canary	North_Atlantic	FL	4	0.000485732
			17	3943	0.2	Brazil	South_Atlantic	FL	1	0.00165563
			17	3943	0.8	Brazil	South_Atlantic	PA	1	0.00115473
			20	3942	0.8	Brazil	South_Atlantic	PA	1	0.00133422
			32	3200	0.2	Brazil	South_Atlantic	FL	3	0.00370828
			41	4000	0.2	Agulhas-Cape	South_Atlantic	FL	2	0.0021751
			41	4000	0.8	Agulhas-Cape	South_Atlantic	PA	1	0.000428266
			81	3500	0.8	Fiji	South _Pacific	PA	4	0.0114449
			97	4000	0.2	Pacific	North_Pacific	FL	1	0.000809717
			97	4000	0.8	Pacific	North_Pacific	PA	1	0.00215054
			121	3000	0.2	Guatemala	North_Pacific	FL	2	0.00498132
			121	3000	0.8	Guatemala	North_Pacific	PA	3	0.0100334
			146	4000	0.2	Canary	North_Atlantic	FL	2	0.00231348
			146	4000	0.8	Canary	North_Atlantic	PA	1	0.00462963
		JGI11880J15749_10004156	41	4000	0.2	Agulhas-Cape	South_Atlantic	FL	6	0.00652529
			53	3500	0.2	Madagascar	Indian	FL	1	0.000979432
			81	3500	0.2	Fiji	South _Pacific	FL	3	0.0036855
			81	3500	0.8	Fiji	South _Pacific	PA	6	0.0171674
			97	4000	0.2	Pacific	North_Pacific	FL	1	0.000809717
			146	4000	0.2	Canary	North_Atlantic	FL	34	0.0393291
			146	4000	0.8	Canary	North_Atlantic	PA	4	0.0185185
		JGI11880J15749_10016962	10	3944	0.2	Canary	North_Atlantic	FL	19	0.00230723
			10	3944	0.8	Canary	North_Atlantic	PA	28	0.0143553
			20	3942	0.2	Brazil	South_Atlantic	FL	1	0.00505051
			20	3942	0.8	Brazil	South_Atlantic	PA	5	0.00667111
			32	3200	0.8	Brazil	South_Atlantic	PA	3	0.00731707
			41	4000	0.2	Agulhas-Cape	South_Atlantic	FL	1	0.00108755
			41	4000	0.8	Agulhas-Cape	South_Atlantic	PA	13	0.00556745
			53	3500	0.2	Madagascar	Indian	FL	3	0.0029383
			53	3500	0.8	Madagascar	Indian	PA	2	0.00205023
			62	2400	0.2	Out	Indian	FL	2	0.00867679
			62	2400	0.8	Out	Indian	PA	5	0.0109649
			81	3500	0.2	Fiji	South _Pacific	FL	3	0.0036855
			97	4000	0.2	Pacific	North_Pacific	FL	2	0.00161943
			97	4000	0.8	Pacific	North_Pacific	PA	10	0.0215054
			146	4000	0.2	Canary	North_Atlantic	FL	2	0.00231348
			146	4000	0.8	Canary	North_Atlantic	PA	2	0.00925926
		JGI11976J15747_10003354	17	3943	0.8	Brazil	South_Atlantic	PA	1	0.00115473
			32	3200	0.2	Brazil	South_Atlantic	FL	4	0.00494438
			32	3200	0.8	Brazil	South_Atlantic	PA	11	0.0268293
			41	4000	0.2	Agulhas-Cape	South_Atlantic	FL	61	0.0663404
			41	4000	0.8	Agulhas-Cape	South_Atlantic	PA	676	0.289507
			53	3500	0.2	Madagascar	Indian	FL	58	0.0568071
			53	3500	0.8	Madagascar	Indian	PA	853	0.874423
			59	4000	0.8	Mid Indian	Indian	PA	1	0.00101317
			62	2400	0.2	Out	Indian	FL	3	0.0130152
			62	2400	0.8	Out	Indian	PA	32	0.0701754
			81	3500	0.2	Fiji	South _Pacific	FL	368	0.452088
			81	3500	0.8	Fiji	South _Pacific	PA	54	0.154506
			97	4000	0.2	Pacific	North_Pacific	FL	57	0.0461538
			97	4000	0.8	Pacific	North_Pacific	PA	75	0.16129
			121	3000	0.2	Guatemala	North_Pacific	FL	2	0.00498132
			121	3000	0.8	Guatemala	North_Pacific	PA	59	0.197324
			146	4000	0.8	Canary	North_Atlantic	PA	21	0.0972222
		JGI11976J15747_10022192	41	4000	0.8	Agulhas-Cape	South_Atlantic	PA	3	0.0012848
			97	4000	0.8	Pacific	North_Pacific	PA	2	0.00430108
			121	3000	0.8	Guatemala	North_Pacific	PA	1	0.00334448
			146	4000	0.8	Canary	North_Atlantic	PA	3	0.0138889
		JGI12037J13215_10002205	10	3944	0.2	Canary	North_Atlantic	FL	19	0.00230723
			10	3944	0.8	Canary	North_Atlantic	PA	22	0.0112792
			17	3943	0.8	Brazil	South_Atlantic	PA	3	0.0034642
			20	3942	0.2	Brazil	South_Atlantic	FL	1	0.00505051
			20	3942	0.8	Brazil	South_Atlantic	PA	4	0.00533689
			32	3200	0.2	Brazil	South_Atlantic	FL	1	0.00123609
			32	3200	0.8	Brazil	South_Atlantic	PA	2	0.00487805
			41	4000	0.2	Agulhas-Cape	South_Atlantic	FL	2	0.0021751
			41	4000	0.8	Agulhas-Cape	South_Atlantic	PA	9	0.00385439
			53	3500	0.2	Madagascar	Indian	FL	2	0.00195886
			53	3500	0.8	Madagascar	Indian	PA	1	0.00102512
			62	2400	0.2	Out	Indian	FL	4	0.0173536
			62	2400	0.8	Out	Indian	PA	4	0.00877193
			81	3500	0.2	Fiji	South _Pacific	FL	2	0.002457
			81	3500	0.8	Fiji	South _Pacific	PA	3	0.00858369
			97	4000	0.2	Pacific	North_Pacific	FL	4	0.00323887
			97	4000	0.8	Pacific	North_Pacific	PA	5	0.0107527
			121	3000	0.2	Guatemala	North_Pacific	FL	1	0.00249066
			146	4000	0.2	Canary	North_Atlantic	FL	4	0.00462695
			146	4000	0.8	Canary	North_Atlantic	PA	1	0.00462963
		JGI12075J13256_10004808	81	3500	0.2	Fiji	South _Pacific	FL	33	0.0405405
			81	3500	0.8	Fiji	South _Pacific	PA	13	0.037196
			97	4000	0.8	Pacific	North_Pacific	PA	3	0.00645161
			146	4000	0.8	Canary	North_Atlantic	PA	1	0.00462963
		JGI12075J13256_10008459	41	4000	0.2	Agulhas-Cape	South_Atlantic	FL	5	0.00543774
			41	4000	0.8	Agulhas-Cape	South_Atlantic	PA	2	0.000856531
			53	3500	0.2	Madagascar	Indian	FL	10	0.00979432
			59	4000	0.8	Mid Indian	Indian	PA	4	0.00405268
			62	2400	0.8	Out	Indian	PA	2	0.00438596
			81	3500	0.2	Fiji	South _Pacific	FL	4	0.004914
			81	3500	0.8	Fiji	South _Pacific	PA	6	0.0171674
			97	4000	0.2	Pacific	North_Pacific	FL	13	0.0105263
			97	4000	0.8	Pacific	North_Pacific	PA	6	0.0129032
			121	3000	0.2	Guatemala	North_Pacific	FL	1	0.00249066
			146	4000	0.2	Canary	North_Atlantic	FL	5	0.00578369
			146	4000	0.8	Canary	North_Atlantic	PA	2	0.00925926
		JGI12090J15751_10016363	10	3944	0.2	Canary	North_Atlantic	FL	3	0.000364299
			17	3943	0.2	Brazil	South_Atlantic	FL	3	0.00496689
			17	3943	0.8	Brazil	South_Atlantic	PA	1	0.00115473
			20	3942	0.2	Brazil	South_Atlantic	FL	1	0.00505051
			32	3200	0.2	Brazil	South_Atlantic	FL	1	0.00123609
			32	3200	0.8	Brazil	South_Atlantic	PA	1	0.00243902
			41	4000	0.2	Agulhas-Cape	South_Atlantic	FL	9	0.00978793
			41	4000	0.8	Agulhas-Cape	South_Atlantic	PA	4	0.00171306
			81	3500	0.2	Fiji	South _Pacific	FL	1	0.0012285
			81	3500	0.8	Fiji	South _Pacific	PA	1	0.00286123
			97	4000	0.8	Pacific	North_Pacific	PA	6	0.0129032
			121	3000	0.8	Guatemala	North_Pacific	PA	2	0.00668896
			146	4000	0.2	Canary	North_Atlantic	FL	1	0.00115674
		JGI12090J15751_10035873	10	3944	0.2	Canary	North_Atlantic	FL	1362	0.165392
			10	3944	0.8	Canary	North_Atlantic	PA	250	0.128172
			17	3943	0.2	Brazil	South_Atlantic	FL	29	0.0480132
			17	3943	0.8	Brazil	South_Atlantic	PA	21	0.0242494
			20	3942	0.2	Brazil	South_Atlantic	FL	5	0.0252525
			20	3942	0.8	Brazil	South_Atlantic	PA	26	0.0346898
			32	3200	0.2	Brazil	South_Atlantic	FL	15	0.0185414
			32	3200	0.8	Brazil	South_Atlantic	PA	4	0.0097561
			41	4000	0.2	Agulhas-Cape	South_Atlantic	FL	4	0.00435019
			41	4000	0.8	Agulhas-Cape	South_Atlantic	PA	1	0.000428266
			53	3500	0.2	Madagascar	Indian	FL	12	0.0117532
			59	4000	0.2	Mid Indian	Indian	FL	8	0.0392157
			59	4000	0.8	Mid Indian	Indian	PA	1	0.00101317
			62	2400	0.2	Out	Indian	FL	1	0.00433839
			81	3500	0.8	Fiji	South _Pacific	PA	3	0.00858369
			97	4000	0.2	Pacific	North_Pacific	FL	3	0.00242915
			121	3000	0.2	Guatemala	North_Pacific	FL	2	0.00498132
			146	4000	0.2	Canary	North_Atlantic	FL	7	0.00809717
		JGI12090J15751_10054713	10	3944	0.2	Canary	North_Atlantic	FL	36	0.00437158
			10	3944	0.8	Canary	North_Atlantic	PA	3	0.00153807
			17	3943	0.2	Brazil	South_Atlantic	FL	1	0.00165563
			17	3943	0.8	Brazil	South_Atlantic	PA	2	0.00230947
			20	3942	0.2	Brazil	South_Atlantic	FL	1	0.00505051
			20	3942	0.8	Brazil	South_Atlantic	PA	6	0.00800534
			32	3200	0.2	Brazil	South_Atlantic	FL	3	0.00370828
			32	3200	0.8	Brazil	South_Atlantic	PA	2	0.00487805
			41	4000	0.2	Agulhas-Cape	South_Atlantic	FL	43	0.0467645
			53	3500	0.2	Madagascar	Indian	FL	1	0.000979432
			59	4000	0.2	Mid Indian	Indian	FL	5	0.0245098
			59	4000	0.8	Mid Indian	Indian	PA	4	0.00405268
			62	2400	0.2	Out	Indian	FL	31	0.13449
			62	2400	0.8	Out	Indian	PA	117	0.256579
			81	3500	0.2	Fiji	South _Pacific	FL	11	0.0135135
			81	3500	0.8	Fiji	South _Pacific	PA	4	0.0114449
			97	4000	0.2	Pacific	North_Pacific	FL	18	0.0145749
			97	4000	0.8	Pacific	North_Pacific	PA	4	0.00860215
			146	4000	0.8	Canary	North_Atlantic	PA	1	0.00462963
		JGI12091J15743_10001304	10	3944	0.2	Canary	North_Atlantic	FL	1	0.000121433
			10	3944	0.8	Canary	North_Atlantic	PA	2	0.00102538
			17	3943	0.2	Brazil	South_Atlantic	FL	1	0.00165563
			32	3200	0.2	Brazil	South_Atlantic	FL	1	0.00123609
			32	3200	0.8	Brazil	South_Atlantic	PA	2	0.00487805
			41	4000	0.2	Agulhas-Cape	South_Atlantic	FL	4	0.00435019
			41	4000	0.8	Agulhas-Cape	South_Atlantic	PA	6	0.00256959
			53	3500	0.2	Madagascar	Indian	FL	1	0.000979432
			81	3500	0.8	Fiji	South _Pacific	PA	6	0.0171674
			97	4000	0.8	Pacific	North_Pacific	PA	3	0.00645161
			121	3000	0.8	Guatemala	North_Pacific	PA	2	0.00668896
			146	4000	0.2	Canary	North_Atlantic	FL	3	0.00347021
			146	4000	0.8	Canary	North_Atlantic	PA	1	0.00462963
		JGI12091J15743_10010072	53	3500	0.2	Madagascar	Indian	FL	1	0.000979432
			81	3500	0.2	Fiji	South _Pacific	FL	7	0.00859951
			81	3500	0.8	Fiji	South _Pacific	PA	2	0.00572246
			121	3000	0.2	Guatemala	North_Pacific	FL	1	0.00249066
			146	4000	0.2	Canary	North_Atlantic	FL	43	0.0497397
			146	4000	0.8	Canary	North_Atlantic	PA	18	0.0833333
		JGI12097J13213_100015928	10	3944	0.8	Canary	North_Atlantic	PA	3	0.00153807
			17	3943	0.8	Brazil	South_Atlantic	PA	1	0.00115473
			20	3942	0.2	Brazil	South_Atlantic	FL	1	0.00505051
			20	3942	0.8	Brazil	South_Atlantic	PA	2	0.00266845
			32	3200	0.2	Brazil	South_Atlantic	FL	5	0.00618047
			32	3200	0.8	Brazil	South_Atlantic	PA	6	0.0146341
			41	4000	0.8	Agulhas-Cape	South_Atlantic	PA	1	0.000428266
			53	3500	0.2	Madagascar	Indian	FL	38	0.0372184
			53	3500	0.8	Madagascar	Indian	PA	6	0.00615069
			59	4000	0.2	Mid Indian	Indian	FL	1	0.00490196
			59	4000	0.8	Mid Indian	Indian	PA	3	0.00303951
			62	2400	0.8	Out	Indian	PA	8	0.0175439
			81	3500	0.2	Fiji	South _Pacific	FL	1	0.0012285
			81	3500	0.8	Fiji	South _Pacific	PA	7	0.0200286
			97	4000	0.8	Pacific	North_Pacific	PA	4	0.00860215
			121	3000	0.2	Guatemala	North_Pacific	FL	5	0.0124533
			146	4000	0.2	Canary	North_Atlantic	FL	2	0.00231348
		JGI12097J13213_10003536	10	3944	0.2	Canary	North_Atlantic	FL	1	0.000121433
			10	3944	0.8	Canary	North_Atlantic	PA	3	0.00153807
			20	3942	0.2	Brazil	South_Atlantic	FL	5	0.0252525
			20	3942	0.8	Brazil	South_Atlantic	PA	13	0.0173449
			32	3200	0.2	Brazil	South_Atlantic	FL	8	0.00988875
			32	3200	0.8	Brazil	South_Atlantic	PA	3	0.00731707
			41	4000	0.2	Agulhas-Cape	South_Atlantic	FL	11	0.011963
			41	4000	0.8	Agulhas-Cape	South_Atlantic	PA	7	0.00299786
			53	3500	0.2	Madagascar	Indian	FL	4	0.00391773
			59	4000	0.2	Mid Indian	Indian	FL	1	0.00490196
			59	4000	0.8	Mid Indian	Indian	PA	29	0.029382
			62	2400	0.2	Out	Indian	FL	4	0.0173536
			62	2400	0.8	Out	Indian	PA	2	0.00438596
			81	3500	0.2	Fiji	South _Pacific	FL	28	0.034398
			81	3500	0.8	Fiji	South _Pacific	PA	2	0.00572246
			97	4000	0.2	Pacific	North_Pacific	FL	47	0.0380567
			97	4000	0.8	Pacific	North_Pacific	PA	5	0.0107527
			121	3000	0.2	Guatemala	North_Pacific	FL	13	0.0323786
			121	3000	0.8	Guatemala	North_Pacific	PA	1	0.00334448
			146	4000	0.2	Canary	North_Atlantic	FL	3	0.00347021
		JGI12148J13107_10005211	10	3944	0.8	Canary	North_Atlantic	PA	2	0.00102538
			17	3943	0.2	Brazil	South_Atlantic	FL	11	0.0182119
			17	3943	0.8	Brazil	South_Atlantic	PA	6	0.00692841
			32	3200	0.2	Brazil	South_Atlantic	FL	9	0.0111248
			32	3200	0.8	Brazil	South_Atlantic	PA	3	0.00731707
			41	4000	0.2	Agulhas-Cape	South_Atlantic	FL	7	0.00761283
			53	3500	0.2	Madagascar	Indian	FL	3	0.0029383
			59	4000	0.8	Mid Indian	Indian	PA	3	0.00303951
			62	2400	0.2	Out	Indian	FL	1	0.00433839
			62	2400	0.8	Out	Indian	PA	1	0.00219298
			81	3500	0.2	Fiji	South _Pacific	FL	14	0.017199
			81	3500	0.8	Fiji	South _Pacific	PA	8	0.0228898
			97	4000	0.2	Pacific	North_Pacific	FL	5	0.00404858
			146	4000	0.2	Canary	North_Atlantic	FL	3	0.00347021
		JGI12156J13080_1004042	10	3944	0.2	Canary	North_Atlantic	FL	5	0.000607165
			17	3943	0.8	Brazil	South_Atlantic	PA	1	0.00115473
			20	3942	0.2	Brazil	South_Atlantic	FL	1	0.00505051
			32	3200	0.2	Brazil	South_Atlantic	FL	2	0.00247219
			41	4000	0.2	Agulhas-Cape	South_Atlantic	FL	4	0.00435019
			59	4000	0.8	Mid Indian	Indian	PA	2	0.00202634
			97	4000	0.2	Pacific	North_Pacific	FL	3	0.00242915
			146	4000	0.2	Canary	North_Atlantic	FL	2	0.00231348
	merB	JGI11762J15754_10066201	10	3944	0.2	Canary	North_Atlantic	FL	13	0.00157863
			17	3943	0.8	Brazil	South_Atlantic	PA	1	0.00115473
			20	3942	0.2	Brazil	South_Atlantic	FL	3	0.0151515
			20	3942	0.8	Brazil	South_Atlantic	PA	2	0.00266845
			32	3200	0.2	Brazil	South_Atlantic	FL	4	0.00494438
			32	3200	0.8	Brazil	South_Atlantic	PA	7	0.0170732
			41	4000	0.2	Agulhas-Cape	South_Atlantic	FL	3	0.00326264
			41	4000	0.8	Agulhas-Cape	South_Atlantic	PA	1	0.000428266
			59	4000	0.8	Mid Indian	Indian	PA	4	0.00405268
			62	2400	0.8	Out	Indian	PA	6	0.0131579
			97	4000	0.2	Pacific	North_Pacific	FL	2	0.00161943
		JGI11762J15754_10127901	10	3944	0.2	Canary	North_Atlantic	FL	3	0.000364299
			17	3943	0.2	Brazil	South_Atlantic	FL	3	0.00496689
			32	3200	0.8	Brazil	South_Atlantic	PA	3	0.00731707
			53	3500	0.2	Madagascar	Indian	FL	1	0.000979432
			146	4000	0.2	Canary	North_Atlantic	FL	3	0.00347021
		JGI11800J13271_10013305	53	3500	0.8	Madagascar	Indian	PA	7	0.00717581
			81	3500	0.2	Fiji	South _Pacific	FL	10	0.012285
			81	3500	0.8	Fiji	South _Pacific	PA	18	0.0515021
			97	4000	0.2	Pacific	North_Pacific	FL	4	0.00323887
			97	4000	0.8	Pacific	North_Pacific	PA	20	0.0430108
			121	3000	0.2	Guatemala	North_Pacific	FL	14	0.0348692
			121	3000	0.8	Guatemala	North_Pacific	PA	2	0.00668896
			146	4000	0.2	Canary	North_Atlantic	FL	11	0.0127241
			146	4000	0.8	Canary	North_Atlantic	PA	18	0.0833333
		JGI11800J13271_10205261	41	4000	0.8	Agulhas-Cape	South_Atlantic	PA	11	0.00471092
			81	3500	0.2	Fiji	South _Pacific	FL	3	0.0036855
			81	3500	0.8	Fiji	South _Pacific	PA	2	0.00572246
			97	4000	0.2	Pacific	North_Pacific	FL	5	0.00404858
			97	4000	0.8	Pacific	North_Pacific	PA	11	0.0236559
			121	3000	0.2	Guatemala	North_Pacific	FL	1	0.00249066
			121	3000	0.8	Guatemala	North_Pacific	PA	12	0.0401338
			146	4000	0.8	Canary	North_Atlantic	PA	3	0.0138889
		JGI11931J13222_10048142	10	3944	0.2	Canary	North_Atlantic	FL	6	0.000728597
			10	3944	0.8	Canary	North_Atlantic	PA	2	0.00102538
			20	3942	0.8	Brazil	South_Atlantic	PA	3	0.00400267
			32	3200	0.2	Brazil	South_Atlantic	FL	1	0.00123609
			41	4000	0.8	Agulhas-Cape	South_Atlantic	PA	1	0.000428266
			59	4000	0.2	Mid Indian	Indian	FL	1	0.00490196
			81	3500	0.8	Fiji	South _Pacific	PA	1	0.00286123
			97	4000	0.2	Pacific	North_Pacific	FL	1	0.000809717
			146	4000	0.2	Canary	North_Atlantic	FL	1	0.00115674
		JGI11976J15747_10003356	32	3200	0.8	Brazil	South_Atlantic	PA	1	0.00243902
			41	4000	0.2	Agulhas-Cape	South_Atlantic	FL	15	0.0163132
			41	4000	0.8	Agulhas-Cape	South_Atlantic	PA	76	0.0325482
			53	3500	0.2	Madagascar	Indian	FL	8	0.00783546
			53	3500	0.8	Madagascar	Indian	PA	87	0.089185
			81	3500	0.2	Fiji	South _Pacific	FL	34	0.041769
			81	3500	0.8	Fiji	South _Pacific	PA	5	0.0143062
			97	4000	0.2	Pacific	North_Pacific	FL	10	0.00809717
			97	4000	0.8	Pacific	North_Pacific	PA	12	0.0258065
			121	3000	0.8	Guatemala	North_Pacific	PA	5	0.0167224
			146	4000	0.8	Canary	North_Atlantic	PA	3	0.0138889
		JGI12097J13213_10003535	10	3944	0.8	Canary	North_Atlantic	PA	5	0.00256345
			20	3942	0.2	Brazil	South_Atlantic	FL	1	0.00505051
			20	3942	0.8	Brazil	South_Atlantic	PA	5	0.00667111
			32	3200	0.2	Brazil	South_Atlantic	FL	5	0.00618047
			41	4000	0.2	Agulhas-Cape	South_Atlantic	FL	1	0.00108755
			41	4000	0.8	Agulhas-Cape	South_Atlantic	PA	1	0.000428266
			53	3500	0.2	Madagascar	Indian	FL	1	0.000979432
			59	4000	0.8	Mid Indian	Indian	PA	5	0.00506586
			81	3500	0.2	Fiji	South _Pacific	FL	9	0.0110565
			97	4000	0.2	Pacific	North_Pacific	FL	12	0.0097166
			121	3000	0.2	Guatemala	North_Pacific	FL	1	0.00249066
			146	4000	0.2	Canary	North_Atlantic	FL	1	0.00115674
		JGI12148J13107_1071721	10	3944	0.2	Canary	North_Atlantic	FL	10	0.00121433
			10	3944	0.8	Canary	North_Atlantic	PA	2	0.00102538
			17	3943	0.2	Brazil	South_Atlantic	FL	2	0.00331126
			17	3943	0.8	Brazil	South_Atlantic	PA	3	0.0034642
			20	3942	0.2	Brazil	South_Atlantic	FL	2	0.010101
			20	3942	0.8	Brazil	South_Atlantic	PA	3	0.00400267
			32	3200	0.2	Brazil	South_Atlantic	FL	1	0.00123609
			41	4000	0.8	Agulhas-Cape	South_Atlantic	PA	1	0.000428266
			97	4000	0.2	Pacific	North_Pacific	FL	2	0.00161943
		JGI12218J13221_10031513	10	3944	0.2	Canary	North_Atlantic	FL	12	0.00145719
			10	3944	0.8	Canary	North_Atlantic	PA	4	0.00205076
			17	3943	0.2	Brazil	South_Atlantic	FL	6	0.00993377
			20	3942	0.8	Brazil	South_Atlantic	PA	7	0.00933956
			32	3200	0.2	Brazil	South_Atlantic	FL	1	0.00123609
			32	3200	0.8	Brazil	South_Atlantic	PA	2	0.00487805
			41	4000	0.8	Agulhas-Cape	South_Atlantic	PA	2	0.000856531
			97	4000	0.2	Pacific	North_Pacific	FL	2	0.00161943
		JGI12218J13221_10077562	10	3944	0.8	Canary	North_Atlantic	PA	17	0.00871571
			17	3943	0.8	Brazil	South_Atlantic	PA	1	0.00115473
			20	3942	0.8	Brazil	South_Atlantic	PA	2	0.00266845
			59	4000	0.2	Mid Indian	Indian	FL	2	0.00980392
			62	2400	0.8	Out	Indian	PA	5	0.0109649
			81	3500	0.2	Fiji	South _Pacific	FL	1	0.0012285
			97	4000	0.2	Pacific	North_Pacific	FL	2	0.00161943
			97	4000	0.8	Pacific	North_Pacific	PA	2	0.00430108

## Sheet: S4
Dataset	Gene	Variable	PERMANOVA p-value	Significance
metaG	merA	size fraction	0.009901	**
		ocean basin	0.009901	**
		AOU	0.009901	**
		C3 DOM	0.0495	*
		C4 DOM	0.1188
	merB	size fraction	0.009901	**
		ocean basin	0.009901	**
		AOU	0.009901	**
		C3 DOM	0.2277
		C4 DOM	0.297
metaT	merA	size fraction	0.0396	*
		ocean basin	0.009901	**
		AOU	0.009901	**
		C3 DOM	0.009901	**
		C4 DOM	0.0198	*
	merB	size fraction	0.06931
		ocean basin	0.009901	**
		AOU	0.0297	*
		C3 DOM	0.0198	*
		C4 DOM	0.1584

## Sheet: S5
Gene	id in the tree	ID	Taxonomy_Christakis_seqs	%	Taxonomy_assigned_this_study	Taxonomy_assigned_this_study_order
merA	mp01	JGI11762J15754_100009920	CRI1418_merA_ISO_Alphaproteobacteria_Marinovum_sp_IMG2513246913	99.793	Alphaproteobacteria	Rhodobacterales
merA	mp02	JGI11762J15754_10009632	CRI1422_merA_ISO_Alphaproteobacteria_Marinovum_sp_DSM_10251	100	Alphaproteobacteria	Rhodobacterales
merA	mp03	JGI11829J13087_1001546	CRI1422_merA_ISO_Alphaproteobacteria_Marinovum_sp_DSM_10251	99.787	Alphaproteobacteria	Rhodobacterales
merA	mp04	JGI11868J15758_1003962	CRI2042_merA_ISO_Gammaproteobacteria_Psychrobacter_sp_DSM_23406	100	Gammaproteobacteria	Moraxellales
merA	mp05	JGI11880J15749_10004156	CRI2463_merA_ISO_Alphaproteobacteria_Sulfitobacter_sp_IMG2619167005	100	Alphaproteobacteria	Rhodobacterales
merA	mp06	JGI11880J15749_10016962	CRI2225_merA_ISO_Gammaproteobacteria_Salinicola_sp_IMG2849294382	100	Gammaproteobacteria	Oceanospirillales
merA	mp07	JGI11976J15747_10003354	CRI2127_merA_ISO_Actinobacteria_Rhodococcus_sp_IMG2707554213	100	Actinobacteria	Corynebacteriales
merA	mp08	JGI11976J15747_10022192	CRI1616_merA_ISO_Actinobacteria_Mycolicibacterium_sp_IMG2825209272	100	Actinobacteria	Corynebacteriales
merA	mp09	JGI12037J13215_10002205	CRI2225_merA_ISO_Gammaproteobacteria_Salinicola_sp_IMG2849294382	99.818	Gammaproteobacteria	Oceanospirillales
merA	mp10	JGI12075J13256_10004808	CRI1631_merA_MAG_Gammaproteobacteria_Nevskiales_sp_IMG2787868525	99.787	Gammaproteobacteria	und Gammaproteobacteria
merA	mp11	JGI12075J13256_10008459	CRI2537_merA_ISO_Alphaproteobacteria_Thalassococcus_sp_DSM_26915	100	Alphaproteobacteria	Rhodobacterales
merA	mp12	JGI12090J15751_10016363	CRI2614_merA_ISO_Gammaproteobacteria_Thiomicrospira_sp_DSM_5322	99.791	Gammaproteobacteria	und Gammaproteobacteria
merA	mp13	JGI12090J15751_10035873	CRI0232_merA_ISO_Gammaproteobacteria_Alteromonas_sp_IMG2555870883	100	Gammaproteobacteria	Alteromonadales
merA	mp14	JGI12090J15751_10054713	CRI1381_merA_ISO_Gammaproteobacteria_Marinobacter_sp_IMG2774579668	100	Gammaproteobacteria	Alteromonadales
merA	mp15	JGI12091J15743_10001304	CRI2614_merA_ISO_Gammaproteobacteria_Thiomicrospira_sp_DSM_5322	100	Gammaproteobacteria	und Gammaproteobacteria
merA	mp16	JGI12091J15743_10010072	CRI2165_merA_ISO_Alphaproteobacteria_Roseovarius_sp_IMG2772986914	99.79	Alphaproteobacteria	Rhodobacterales
merA	mp17	JGI12097J13213_100015928	CRI0234_merA_ISO_Gammaproteobacteria_Alteromonas_sp_IMG2841463214	99.64	Gammaproteobacteria	und Gammaproteobacteria
merA	mp18	JGI12097J13213_10003536	CRI1348_merA_ISO_Bacteroidetes_Maribacter_sp_IMG2790839866	98.614	Bacteroidetes	Flavobacteriales
merA	mp19	JGI12148J13107_10005211	CRI1374_merA_ISO_Gammaproteobacteria_Marinobacter_sp_IMG2653771023	99.786	Gammaproteobacteria	Alteromonadales
merA	mp20	JGI12156J13080_1004042	CRI0104_merA_ISO_Gammaproteobacteria_Acinetobacter_sp_IMG2583585027	100	Gammaproteobacteria	und Gammaproteobacteria
merB	mp21	JGI11757J15750_10007983	CRI0107_merB_ISO_Actinobacteria_Arthrobacter_sp_IMG2519156931	35.443	Actinobacteria	und Actinobacteria
merB	mp22	JGI11762J15754_10066201	CRI0711_merB_ISO_Gammaproteobacteria_Pusillimonas_sp_IMG2837351984	100	Gammaproteobacteria	und Gamma
merB	mp23	JGI11762J15754_10127901	CRI0060_merB_ISO_Gammaproteobacteria_Alteromonas_sp_DSM_17117	100	Gammaproteobacteria	Alteromonadales
merB	mp24	JGI11800J13271_10013305	CRI0019_merB_ISO_Actinobacteria_Actinobacteria_sp_IMG2586241361	86.603	Actinobacteria	und Actinobacteria
merB	mp25	JGI11800J13271_10205261	CRI0728_merB_ISO_Actinobacteria_Rhodococcus_sp_IMG2766046233	100	Actinobacteria	Corynebacteriales
merB	mp26	JGI11931J13222_10048142	CRI0695_merB_ISO_Gammaproteobacteria_Pseudomonas_sp_IMG2736088395	99.528	Gammaproteobacteria	und Gamma
merB	mp27	JGI11955J13108_1062731	CRI0373_merB_ISO_Gammaproteobacteria_Halomonas_sp_IMG2856163341	93.243	Gammaproteobacteria	und Gamma
merB	mp28	JGI11976J15747_10003356	CRI0726_merB_ISO_Actinobacteria_Rhodococcus_sp_IMG2707554215	100	Actinobacteria	Corynebacteriales
merB	mp29	JGI12091J15743_10042771	CRI0615_merB_ISO_Actinobacteria_Nocardiopsis_sp_IMG2554405950	38.333	Gammaproteobacteria	undefined
merB	mp30	JGI12097J13213_10003535	CRI0659_merB_ISO_Bacteroidetes_Polaribacter_sp_IMG2561434207	100	Bacteroidetes	Flavobacteriales
merB	mp31	JGI12148J13107_1071721	CRI0760_merB_ISO_Gammaproteobacteria_Serratia_sp_IMG2851118058	100	Gammaproteobacteria	und Gamma
merB	mp32	JGI12209J13104_1003812	CRI0241_merB_ISO_Gammaproteobacteria_Congregibacter_sp_IMG2597780416	32.692	Alphaproteobacteria	undefined
merB	mp33	JGI12218J13221_10031513	CRI0695_merB_ISO_Gammaproteobacteria_Pseudomonas_sp_IMG2736088395	100	Gammaproteobacteria	undefined
merB	mp34	JGI12218J13221_10077562	CRI0771_merB_ISO_Bacteroidetes_Sphingobacterium_sp_ATCC_33300	100	Bacteroidetes	Sphingobacteriales

## Sheet: S6
Dataset	Gene	Taxonomy (Order)	lifestyle	SCG summary count	P.VALUE
metaG	merA	Alteromonadales	FL	0.942339	p-value = 0.0001053
		Alteromonadales	PA	2.18521
		Corynebacteriales	FL	0.0956849	p-value = 2.927e-08
		Corynebacteriales	PA	4.04826
		Flavobacteriales	FL	0.0742549	p-value = 0.007233
		Flavobacteriales	PA	0.22603
		Moraxellales	FL	0.0559249	p-value = 0.0001617
		Moraxellales	PA	0.438837
		Oceanospirillales	FL	0.401342	p-value = 1.576e-09
		Oceanospirillales	PA	1.04688
		Rhodobacterales	FL	0.84336	p-value = 6.004e-15
		Rhodobacterales	PA	2.00058
		Undefined Gamma	FL	0.650412	p-value = 3.619e-16
		Undefined Gamma	PA	3.47218
	merB	Alteromonadales	FL	0.0201864	p-value = 0.00966
		Alteromonadales	PA	0.0679272
		Corynebacteriales	FL	0.0365451	p-value = 6.635e-06
		Corynebacteriales	PA	1.75817
		Flavobacteriales	FL	0.0204842	p-value = 0.01356
		Flavobacteriales	PA	0.0717981
		Sphingobacteriales	FL	0.0391436	p-value = 0.09624
		Sphingobacteriales	PA	0.0623386
		Undefined Actinobacteria	FL	0.033157	p-value = 0.2495
		Undefined Actinobacteria	PA	0.105105
		Undefined Gamma	FL	0.0749177	p-value = 9.856e-08
		Undefined Gamma	PA	0.19386
metaT	merA	Alteromonadales	FL	0.470655	p-value = 0.2662
		Alteromonadales	PA	0.326074
		Corynebacteriales	FL	0.644331	p-value = 1
		Corynebacteriales	PA	1.89627
		Flavobacteriales	FL	0.181703	p-value = 0.2299
		Flavobacteriales	PA	0.0827855
		Moraxellales	FL	0.0172227	p-value = 0.2857
		Moraxellales	PA	0.00318108
		Oceanospirillales	FL	0.0705736	p-value = 0.002788
		Oceanospirillales	PA	0.140266
		Rhodobacterales	FL	0.157136	p-value = 0.1312
		Rhodobacterales	PA	0.190553
		Undefined Gamma	FL	0.341892	p-value = 0.1845
		Undefined Gamma	PA	0.452663
	merB	Alteromonadales	FL	0.00978083	p-value = 0.4
		Alteromonadales	PA	0.00731707
		Corynebacteriales	FL	0.0842396	p-value = 0.19
		Corynebacteriales	PA	0.283008
		Flavobacteriales	FL	0.0377185	p-value = 0.9333
		Flavobacteriales	PA	0.0147287
		Sphingobacteriales	FL	0.0126519	p-value = 0.7857
		Sphingobacteriales	PA	0.0278049
		Undefined Actinobacteria	FL	0.0631172	p-value = 0.4127
		Undefined Actinobacteria	PA	0.191711
		Undefined Gamma	FL	0.0671183	p-value = 0.9152
		Undefined Gamma	PA	0.0728981

## Sheet: S7
Dataset	geneId	lifestyle	gene	taxonomy (Phyllum/Class)	count (SCGNorm)
metaG	JGI11762J15754_100009920	FL	merA	Alphaproteobacteria	0.0113916
	JGI11762J15754_100009920	PA	merA	Alphaproteobacteria	0.222563
	JGI11762J15754_10009632	FL	merA	Alphaproteobacteria	0.00708746
	JGI11762J15754_10009632	PA	merA	Alphaproteobacteria	0.289505
	JGI11829J13087_1001546	FL	merA	Alphaproteobacteria	0.00890283
	JGI11829J13087_1001546	PA	merA	Alphaproteobacteria	0.317416
	JGI11868J15758_1003962	FL	merA	Gammaproteobacteria	0.150232
	JGI11868J15758_1003962	PA	merA	Gammaproteobacteria	1.14879
	JGI11880J15749_10004156	FL	merA	Alphaproteobacteria	0.230473
	JGI11880J15749_10004156	PA	merA	Alphaproteobacteria	0.311489
	JGI11880J15749_10016962	FL	merA	Gammaproteobacteria	0.213968
	JGI11880J15749_10016962	PA	merA	Gammaproteobacteria	0.55176
	JGI11976J15747_10003354	FL	merA	Actinobacteria	0.0841483
	JGI11976J15747_10003354	PA	merA	Actinobacteria	3.74061
	JGI11976J15747_10022192	FL	merA	Actinobacteria	0.0115366
	JGI11976J15747_10022192	PA	merA	Actinobacteria	0.307649
	JGI12037J13215_10002205	FL	merA	Gammaproteobacteria	0.187374
	JGI12037J13215_10002205	PA	merA	Gammaproteobacteria	0.495123
	JGI12075J13256_10004808	FL	merA	Gammaproteobacteria	0.0324343
	JGI12075J13256_10004808	PA	merA	Gammaproteobacteria	0.161087
	JGI12075J13256_10008459	FL	merA	Alphaproteobacteria	0.106932
	JGI12075J13256_10008459	PA	merA	Alphaproteobacteria	0.238303
	JGI12090J15751_10016363	FL	merA	Gammaproteobacteria	0.155139
	JGI12090J15751_10016363	PA	merA	Gammaproteobacteria	0.912251
	JGI12090J15751_10035873	FL	merA	Gammaproteobacteria	0.744692
	JGI12090J15751_10035873	PA	merA	Gammaproteobacteria	1.53024
	JGI12090J15751_10054713	FL	merA	Gammaproteobacteria	0.14835
	JGI12090J15751_10054713	PA	merA	Gammaproteobacteria	0.218193
	JGI12091J15743_10001304	FL	merA	Gammaproteobacteria	0.164258
	JGI12091J15743_10001304	PA	merA	Gammaproteobacteria	1.03186
	JGI12091J15743_10010072	FL	merA	Alphaproteobacteria	0.478574
	JGI12091J15743_10010072	PA	merA	Alphaproteobacteria	0.621307
	JGI12097J13213_100015928	FL	merA	Gammaproteobacteria	0.138633
	JGI12097J13213_100015928	PA	merA	Gammaproteobacteria	0.516314
	JGI12097J13213_10003536	FL	merA	Bacteroidetes	0.0742549
	JGI12097J13213_10003536	PA	merA	Bacteroidetes	0.22603
	JGI12148J13107_10005211	FL	merA	Gammaproteobacteria	0.0590134
	JGI12148J13107_10005211	PA	merA	Gammaproteobacteria	0.138661
	JGI12156J13080_1004042	FL	merA	Gammaproteobacteria	0.0559249
	JGI12156J13080_1004042	PA	merA	Gammaproteobacteria	0.438837
	JGI11762J15754_10066201	FL	merB	Gammaproteobacteria	0.0417024
	JGI11762J15754_10066201	PA	merB	Gammaproteobacteria	0.103952
	JGI11762J15754_10127901	FL	merB	Gammaproteobacteria	0.0201864
	JGI11762J15754_10127901	PA	merB	Gammaproteobacteria	0.0679272
	JGI11800J13271_10013305	FL	merB	Actinobacteria	0.033157
	JGI11800J13271_10013305	PA	merB	Actinobacteria	0.105105
	JGI11800J13271_10205261	FL	merB	Actinobacteria	0.00542965
	JGI11800J13271_10205261	PA	merB	Actinobacteria	0.120365
	JGI11931J13222_10048142	FL	merB	Gammaproteobacteria	0.0109051
	JGI11931J13222_10048142	PA	merB	Gammaproteobacteria	0.0338752
	JGI11976J15747_10003356	FL	merB	Actinobacteria	0.0311155
	JGI11976J15747_10003356	PA	merB	Actinobacteria	1.6378
	JGI12097J13213_10003535	FL	merB	Bacteroidetes	0.0204842
	JGI12097J13213_10003535	PA	merB	Bacteroidetes	0.0717981
	JGI12148J13107_1071721	FL	merB	Gammaproteobacteria	0.011709
	JGI12148J13107_1071721	PA	merB	Gammaproteobacteria	0.0225657
	JGI12218J13221_10031513	FL	merB	Gammaproteobacteria	0.0106011
	JGI12218J13221_10031513	PA	merB	Gammaproteobacteria	0.0334665
	JGI12218J13221_10077562	FL	merB	Bacteroidetes	0.0391436
	JGI12218J13221_10077562	PA	merB	Bacteroidetes	0.0623386
metaT	JGI11762J15754_100009920	FL	merA	Alphaproteobacteria	0.00505051
	JGI11762J15754_100009920	PA	merA	Alphaproteobacteria	0.0171858
	JGI11868J15758_1003962	FL	merA	Gammaproteobacteria	0.0161293
	JGI11868J15758_1003962	PA	merA	Gammaproteobacteria	0.0311758
	JGI11880J15749_10004156	FL	merA	Alphaproteobacteria	0.051329
	JGI11880J15749_10004156	PA	merA	Alphaproteobacteria	0.0356859
	JGI11880J15749_10016962	FL	merA	Gammaproteobacteria	0.0276788
	JGI11880J15749_10016962	PA	merA	Gammaproteobacteria	0.0776907
	JGI11976J15747_10003354	FL	merA	Actinobacteria	0.644331
	JGI11976J15747_10003354	PA	merA	Actinobacteria	1.87345
	JGI11976J15747_10022192	PA	merA	Actinobacteria	0.0228192
	JGI12037J13215_10002205	FL	merA	Gammaproteobacteria	0.0428948
	JGI12037J13215_10002205	PA	merA	Gammaproteobacteria	0.0625757
	JGI12075J13256_10004808	FL	merA	Gammaproteobacteria	0.0405405
	JGI12075J13256_10004808	PA	merA	Gammaproteobacteria	0.0482772
	JGI12075J13256_10008459	FL	merA	Alphaproteobacteria	0.0389467
	JGI12075J13256_10008459	PA	merA	Alphaproteobacteria	0.048625
	JGI12090J15751_10016363	FL	merA	Gammaproteobacteria	0.023791
	JGI12090J15751_10016363	PA	merA	Gammaproteobacteria	0.0277602
	JGI12090J15751_10035873	FL	merA	Gammaproteobacteria	0.332364
	JGI12090J15751_10035873	PA	merA	Gammaproteobacteria	0.206893
	JGI12090J15751_10054713	FL	merA	Gammaproteobacteria	0.249618
	JGI12090J15751_10054713	PA	merA	Gammaproteobacteria	0.302039
	JGI12091J15743_10001304	FL	merA	Gammaproteobacteria	0.011813
	JGI12091J15743_10001304	PA	merA	Gammaproteobacteria	0.0434106
	JGI12091J15743_10010072	FL	merA	Alphaproteobacteria	0.0618093
	JGI12091J15743_10010072	PA	merA	Alphaproteobacteria	0.0890558
	JGI12097J13213_100015928	FL	merA	Gammaproteobacteria	0.0693466
	JGI12097J13213_100015928	PA	merA	Gammaproteobacteria	0.0757885
	JGI12097J13213_10003536	FL	merA	Bacteroidetes	0.181703
	JGI12097J13213_10003536	PA	merA	Bacteroidetes	0.0827855
	JGI12148J13107_10005211	FL	merA	Gammaproteobacteria	0.0689441
	JGI12148J13107_10005211	PA	merA	Gammaproteobacteria	0.0433932
	JGI12156J13080_1004042	FL	merA	Gammaproteobacteria	0.0172227
	JGI12156J13080_1004042	PA	merA	Gammaproteobacteria	0.00318108
	JGI11762J15754_10066201	FL	merB	Gammaproteobacteria	0.0265566
	JGI11762J15754_10066201	PA	merB	Gammaproteobacteria	0.0385352
	JGI11762J15754_10127901	FL	merB	Gammaproteobacteria	0.00978083
	JGI11762J15754_10127901	PA	merB	Gammaproteobacteria	0.00731707
	JGI11800J13271_10013305	FL	merB	Actinobacteria	0.0631172
	JGI11800J13271_10013305	PA	merB	Actinobacteria	0.191711
	JGI11800J13271_10205261	FL	merB	Actinobacteria	0.0102247
	JGI11800J13271_10205261	PA	merB	Actinobacteria	0.088112
	JGI11931J13222_10048142	FL	merB	Gammaproteobacteria	0.00883311
	JGI11931J13222_10048142	PA	merB	Gammaproteobacteria	0.00831754
	JGI11976J15747_10003356	FL	merB	Actinobacteria	0.0740149
	JGI11976J15747_10003356	PA	merB	Actinobacteria	0.194896
	JGI12097J13213_10003535	FL	merB	Bacteroidetes	0.0377185
	JGI12097J13213_10003535	PA	merB	Bacteroidetes	0.0147287
	JGI12148J13107_1071721	FL	merB	Gammaproteobacteria	0.0174821
	JGI12148J13107_1071721	PA	merB	Gammaproteobacteria	0.00892052
	JGI12218J13221_10031513	FL	merB	Gammaproteobacteria	0.0142465
	JGI12218J13221_10031513	PA	merB	Gammaproteobacteria	0.0171249
	JGI12218J13221_10077562	FL	merB	Bacteroidetes	0.0126519
	JGI12218J13221_10077562	PA	merB	Bacteroidetes	0.0278049
